# Supplementary material for: Limosilactobacillus reuteri administration alters the gut-brain-behavior axis in a sex-dependent manner in socially monogamous prairie voles
Source: Front Microbiol. 2023 Feb 8;14:1015666. doi: 10.3389/fmicb.2023.1015666 (PMC9945313; doi:10.3389/fmicb.2023.1015666)
Supplement: Supplementary file 1 [file Data_Sheet_1.zip]

Archive with 3 entries (3 files):
- Figures S1 - S6.PDF
- Tables S1 and S2.docx
- Tables S3 - S21.xlsx
