# Supplementary material for: Limosilactobacillus reuteri administration alters the gut-brain-behavior axis in a sex-dependent manner in socially monogamous prairie voles
Source: Front Microbiol. 2023 Feb 8;14:1015666. doi: 10.3389/fmicb.2023.1015666 (PMC9945313; doi:10.3389/fmicb.2023.1015666)
Supplement: Supplementary file 1 [file Data_Sheet_1.zip › Tables S3 - S21.xlsx]

## Sheet: Table S3. Females, neurochem
Table S3. Female voles, relative neurochemical marker expression.
Amygdala (AMY)
Subject	Treatment (0 = HK)	OTR/GAPDH	V1aR/GAPDH	CRF/GAPDH	CRFR1/GAPDH	CRFR2/GAPDH
S1	Live	0.743286	0.659862	1.92032	0.252558	1.21324
S2	Live	0.977862	1.13115	1.27061	0.50945	1.75131
S3	Live	0.510669	1.03656	1.31174	0.339498	1.3203
S4	Live	0.270598	1.33717	2.16113	0.29585	1.41987
S5	HK	insufficient tissue for Western	1.60402	1.67229	0.405539	1.58453
S6	HK	insufficient tissue for Western	1.4828	2.45738	0.679161	1.73717
S7	HK	insufficient tissue for Western	0.997344	2.40749	0.391763	1.08408
S8	HK	insufficient tissue for Western	0.695973	1.97371	0.389194	0.811575
S9	HK	insufficient tissue for Western	0.76814	2.31988	0.403639	1.57383
S10	HK	insufficient tissue for Western	0.757459	1.02918	0.631462	1.46258
S11	HK	0.56454	0.889153	1.70825	0.423608	1.77342
S12	HK	0.281163	0.651445	2.7818	0.572829	0.816697
S13	Live	insufficient tissue for Western	0.77591	1.79428	0.449501	1.70526
S14	Live	insufficient tissue for Western	0.552213	1.94637	0.378917	1.21504
S15	Live	insufficient tissue for Western	0.856421	1.50726	0.844459	1.77539
S16	Live	insufficient tissue for Western	0.66591	2.6409	1.08113	1.77181
Paraventricular nucleus of the hypothalamus (PVN)
Subject	Treatment	OTR/GAPDH	V1aR/GAPDH	CRF/GAPDH	CRFR1/GAPDH	CRFR2/GAPDH
S1	Live	1.5101	0.831465	1.1609	2.24837	0.765946
S2	Live	0.825194	0.613222	2.95902	insufficient tissue for Western	insufficient tissue for Western
S3	Live	0.508088	1.00694	1.71233	0.579232	0.235268
S4	Live	1.88547	0.59199	1.55936	1.76151	0.336271
S5	HK	1.69283	1.19161	0.789105	3.05703	1.15606
S6	HK	2.13354	1.25288	1.87049	2.38776	0.314165
S7	HK	3.28145	1.35892	1.51494	2.66257	0.258477
S8	HK	2.17179	1.01233	0.986258	2.09607	0.144693
S9	HK	1.45562	0.923993	1.11334	1.19841	0.0660357
S10	HK	0.75533	0.925498	0.944846	2.02445	0.24417
S11	HK	0.0544528	1.01939	1.59317	1.68336	0.440493
S12	HK	0.0785037	0.773679	1.26212	1.53781	0.834774
S13	Live	insufficient tissue for Western	0.528835	2.19897	insufficient tissue for Western	0.448032
S14	Live	0.0907766	0.6746	1.3081	1.56833	1.00477
S15	Live	insufficient tissue for Western	0.804124	1.51142	1.76564	0.913937
S16	Live	insufficient tissue for Western	0.409532	1.7895	1.0509	0.967402
Nucleus accumbens (NAcc)
Subject	Treatment	OTR/GAPDH	V1aR/GAPDH	CRF/GAPDH	CRFR1/GAPDH	CRFR2/GAPDH
S1	Live	0.865848	0.275077	2.21046	0.170433	0.142162
S2	Live	0.462946	0.234552	1.08883	0.178963	0.16103
S3	Live	0.296946	OUTLIER	2.08382	0.23708	0.14497
S4	Live	0.823528	0.306774	1.94582	0.293561	0.162933
S5	HK	0.472865	0.286318	1.72244	0.486998	0.216666
S6	HK	0.649647	0.40355	2.22884	0.430611	0.196994
S7	HK	0.741458	0.259657	OUTLIER	0.31234	0.208137
S8	HK	1.05589	insufficient tissue for Western	insufficient tissue for Western	0.263368	0.247605
S9	HK	0.544038	0.112	1.24763	0.339033	0.17341
S10	HK	0.3795	0.0596814	2.14728	0.263776	0.196041
S11	HK	0.735225	insufficient tissue for Western	2.58134	0.137855	0.229243
S12	HK	0.230831	0.0521739	1.985	0.123906	0.164673
S13	Live	0.502186	0.226245	1.01852	0.251308	0.172166
S14	Live	0.536834	0.2128	1.05586	0.265976	0.141572
S15	Live	0.402652	0.219596	1.01865	0.503797	0.172374
S16	Live	0.480729	0.265177	1.31856	0.349196	0.132058

## Sheet: Table S4. Males, neurochem
Table S4. Male voles, relative neurochemical marker expression.
Amygdala (AMY)
Subject	Treatment	OTR/GAPDH	V1aR/GAPDH	CRF/GAPDH	CRHR1/GAPDH	CRHR2/GAPDH
S11	HK	0.838902	0.757615	0.802442	0.124172	0.353107
S12	HK	OUTLIER	0.974321	OUTLIER	0.259766	0.814756
S13	HK	0.564802	0.766474	1.15525	0.191659	0.796734
S14	HK	0.525082	0.365547	1.02548	0.194633	0.563022
S15	Live	1.01428	0.752343	1.41761	0.118473	0.593094
S16	Live	0.912258	0.578581	1.33281	0.258831	0.650444
S17	Live	0.614385	0.583657	1.30348	0.147784	0.56451
S18	Live	0.584753	0.229168	1.26389	0.281228	0.632708
S19	Live	0.308575	0.252853	1.58962	0.3205	1.34883
S20	Live	0.243598	0.409679	1.31495	0.242976	1.10462
S21	Live	0.375322	0.547165	1.44702	0.186874	1.53017
S22	Live	0.861977	0.941091	1.65836	0.0315761	1.96882
S23	HK	0.331991	0.162967	1.26525	0.453306	0.783903
S24	HK	0.353131	0.307354	1.31524	0.386184	1.83332
S25	HK	0.463443	0.513106	1.10885	0.267354	1.50025
S26	HK	0.525575	0.387844	0.99381	0.0891715	1.72764
Paraventricular nucleus of the hypothalamus (PVN)
Subject	Treatment	OTR/GAPDH	V1aR/GAPDH	CRF/GAPDH	CRHR1/GAPDH	CRHR2/GAPDH
S11	HK	0.705115	0.736334	1.58522	insufficient tissue for Western	0.891601
S12	HK	0.493267	1.04192	1.23228	0.94168	0.911605
S13	HK	0.567637	0.955627	1.12576	0.514387	0.66879
S14	HK	0.266411	0.511063	1.13932	insufficient tissue for Western	0.646174
S15	Live	0.604533	0.288603	1.22996	0.417978	1.03076
S16	Live	0.498207	0.514138	1.22186	1.01252	0.552241
S17	Live	0.333193	0.418987	1.29799	insufficient tissue for Western	0.524029
S18	Live	0.158099	0.478692	1.13353	1.08271	0.670592
S19	Live	1.032	1.34792	OUTLIER	1.40455	1.05837
S20	Live	0.529781	0.548815	1.14384	0.261934	0.684005
S21	Live	0.858155	0.733454	1.02317	1.10383	0.673256
S22	Live	0.579504	0.895807	1.11915	0.910679	0.378932
S23	HK	0.912052	0.972892	1.59788	1.06077	1.03655
S24	HK	0.811152	OUTLIER	1.39027	1.35144	1.01021
S25	HK	insufficient tissue for Western	insufficient tissue for Western	insufficient tissue for Western	insufficient tissue for Western	insufficient tissue for Western
S26	HK	0.665456	0.928642	1.01014	1.2912	0.443075
Nucleus accumbens (NAcc)
Subject	Treatment (0 = HK)	OTR/GAPDH	V1aR/GAPDH	CRF/GAPDH	CRFR1/GAPDH	CRFR2/GAPDH
S11	HK	0.47116	0.556704	0.804322	0.42518	1.07733
S12	HK	0.230646	1.29289	0.618095	0.382136	1.0316
S13	HK	0.406928	1.55219	1.01232	0.513585	0.61446
S14	HK	0.830025	0.967685	0.297778	0.567681	0.333764
S15	Live	0.255704	0.701175	0.604519	0.357815	1.18659
S16	Live	0.275601	1.11776	0.633428	0.529857	0.666285
S17	Live	0.565022	2.13527	0.491707	0.544881	0.290846
S18	Live	0.764799	1.95183	0.215087	0.776404	0.48861
S19	Live	0.624159	1.65028	0.116204	0.352196	0.348117
S20	Live	0.526686	1.41392	0.949347	0.656044	0.562042
S21	Live	0.22402	insufficient tissue for Western	1.53506	insufficient tissue for Western	0.279947
S22	Live	OUTLIER	2.81448	0.2279	0.217496	0.0884825
S23	HK	insufficient tissue for Western	0.875306	0.178573	0.0684104	0.25939
S24	HK	0.625389	OUTLIER	0.200237	0.389342	0.435847
S25	HK	0.252141	2.36069	OUTLIER	0.241787	1.80254
S26	HK	0.0852906	1.45926	1.23546	insufficient tissue for Western	0.0927114

## Sheet: Table S5 Sample, seq, qPCR, etc
Table S5. Bioproject PRJNA674340 Information: Sample, sequence, qPCR, and alpha diversity.
	BioProject:PRJNA674340
										qPCR relative quantitation (RQ), delta delta Ct (relative to 16S rRNA gene V34): Comparison of sex differences			qPCR relative quantitation (RQ), delta delta Ct (relative to 16S rRNA gene V34): Comparison post-treatment/pre-treatment
										L. reuteri pre-treated samples only (run 10/2020)	total Lactobacillus pre-treated samples only (run 10/2020)	L. gasseri/L. johnsonii pre-treated samples only (run 2018)	L. reuteri post-treatment/pre-treatment (run 2018)			total Lactobacillus post-treatment/pre-treatment (run 2018)			L. gasseri/L. johnsonii post-treatment/pre-treatment (run 2018)			16S library plate	Qiime2 Dada2 input sequences	Qiime2 Dada2 filtered sequences	Qiime2 Dada2 denoised sequences	Qiime2 Dada2 merged sequences	16S sequencing depth (QIIME2 sequence counts after filtering, denoising, merging and removal of chimeras)	16S sequencing depth (total number of bases)			16S Family-level alpha diversity							16S Species-level alpha diversity							WGS sequencing depth (total number of bases)	WGS sequence accesion	WGS Family-level alpha diversity
	sample ID	animal ID	sample accession	pre or post-treatment	treatment	sex	DOB	cage; home cage	stool collection				pre-treated RQ	animal	post/pre fold change	pre-treated RQ	animal	post/pre fold change	pre-treated RQ	animal	post/pre fold change								16S sequence accession		Chao1	Shannon	ENS	Simpson	InvSimpson	Fisher		Chao1	Shannon	ENS	Simpson	InvSimpson	Fisher				Chao1	Shannon	ENS
	8	S1	SAMN16700955	pre-	Live	F	2016-08-19	1; L4	February 2017	1	1	1	1	F1 live	9.06053	1	F1 live	3.32298	1	F1 live	5.61054	plate E	180256	109522	103232	74057	45503	108110167	SRR13291533		26	1.86707	6.46928	0.71082	3.45806	2.66826		63	2.59518	13.3989	0.765944	4.27249	7.1985		4059728000	SRR13282548	93	1.73078	5.64504
	9	S2	SAMN16700956	pre-	Live	F	2016-08-19	1; L4	February 2017	1.23078	0.265435	1.34377	1.38102	F2 live	3.13416	0.389422	F2 live	3.0667	1.34377	F2 live	0.43533	plate E	111044	51560	46861	29524	20342	66595843	SRR13291532		20	1.92322	6.84294	0.769264	4.33396	2.18884		44	2.63957	14.0072	0.829233	5.85594	5.33574		3848269500	SRR13282579	91.25	1.66947	5.30936
	10	S3	SAMN16700957	pre-	Live	F	2016-08-20	2; P3	February 2017	1.87991	4.74857	142.039	1.59083	F3 live	7.86498	4.91639	F3 live	1.30342	142.039	F3 live	0.425371	plate E	77469	47890	44209	29239	20924	46474958	SRR13291493		26	2.01949	7.53445	0.738872	3.82954	2.92997		55	2.63135	13.8925	0.79026	4.7678	6.85436		3847512500	SRR13282568	88	1.91747	6.80372
	11	S4	SAMN16700958	pre-	Live	F	2016-08-20	2; P3	February 2017	2.47439	18.7219	405.548	1.93887	F4 live	32.6763	17.4299	F4 live	2.18767	405.548	F4 live	0.865941	plate E	79032	49380	45186	31601	19670	47420762	SRR13291503		25	2.10795	8.23137	0.792796	4.82615	2.82539		55	2.90157	18.2027	0.848854	6.6161	6.91521		4226317000	SRR13282557	99	2.15139	8.59682
	36	S13	SAMN16700959	pre-	Live	F	2016-09-20	7; P2	February 2017	0.8848	7.10718	146.806	1.13622	F13 live	1.21225	8.05274	F13 live	0.846366	146.806	F13 live	0.741218	plate E	160367	90747	83704	57422	35799	96254704	SRR13291491		23	1.83825	6.28554	0.741662	3.87089	2.39247		60	2.75063	15.6525	0.813441	5.36022	7.02922		4811165500	SRR13282554	99	1.67935	5.36209
	37	S14	SAMN16700960	pre-	Live	F	2016-09-20	7; P2	February 2017	0.392694	20.0197	557.022	0.518769	F14 live	2.95828	26.2399	F14 live	1.45882	557.022	F14 live	1.38932	plate E	72507	45392	40378	25822	17182	43509396	SRR13291486		24	2.13688	8.47294	0.795825	4.89776	2.74542		42	2.73122	15.3515	0.854333	6.86495	5.18072		4831270000	SRR13282553	100.6	2.09939	8.16118
	38	S15	SAMN16700961	pre-	Live	F	2016-09-15	8; L3	February 2017	0.460579	62.8745	1275.04	0.49596	F15 live	4.53567	74.5535	F15 live	0.993959	1275.04	F15 live	0.992991	plate E	60771	36762	32397	19356	14582	36441142	SRR13291489		23	2.11179	8.263	0.786284	4.6791	2.67301		43	2.6559	14.2377	0.833677	6.01241	5.44811		4919519500	SRR13282552	99.5	1.76894	5.86461
	39	S16	SAMN16700962	pre-	Live	F	2016-09-15	8; L3	February 2017	0.600906	97.9992	1669.08	1.08479	F16 live	2.00314	96.0066	F16 live	2.35447	1669.08	F16 live	2.28736	plate E	64944	37187	33461	18485	13045	38942973	SRR13291519		17	1.68167	5.3745	0.682498	3.14958	1.92743		39	2.28574	9.83294	0.728979	3.68975	4.95118		4342522500	SRR13282551	100	1.63072	5.10754
	12	S5	SAMN16700963	pre-	Heat-Killed	F	2016-08-26	3; L6	February 2017	0.653667	0.576558	0.678947	0.677342	F5 HK	0.84305	0.531081	F5 HK	0.755463	0.678947	F5 HK	0.987299	plate E	168751	100438	94006	66125	37980	101243571	SRR13291520		29	2.06887	7.91586	0.780667	4.55927	3.0784		71	3.02121	20.5161	0.846557	6.51708	8.4403		4313894000	SRR13282550	100	1.74012	5.69803
	13	S6	SAMN16700964	pre-	Heat-Killed	F	2016-08-26	3; L6	February 2017	0.859467	0.357249	1.91971	1.08506	F6 HK	0.865757	0.427009	F6 HK	1.54129	1.91971	F6 HK	0.23997	plate E	76737	48774	45071	29522	19812	46033961	SRR13291521		23	1.91273	6.77153	0.746325	3.94206	2.56973		50	2.60076	13.4739	0.800704	5.01765	6.19536		5258939500	SRR13282549	87.4286	1.75393	5.77725
	14	S7	SAMN16700965	pre-	Heat-Killed	F	2016-09-15	4; L4	February 2017	1.35662	0.484588	1.02459	0.832441	F7 HK	0.512322	0.617626	F7 HK	0.614568	1.02459	F7 HK	0.857996	plate E	75951	44609	39855	24989	18355	45537403	SRR13291499		18	1.89278	6.63781	0.76726	4.29665	1.96938		35	2.53243	12.5841	0.816796	5.45838	4.17187		8690546000	SRR13282578	124.5	1.77298	5.88839
	15	S8	SAMN16700966	pre-	Heat-Killed	F	2016-09-15	4; L3	February 2017	2.31924	0.453607	3.17748	2.59835	F8 HK	0.411852	0.565168	F8 HK	0.598123	3.17748	F8 HK	0.733893	plate E	56480	23864	20350	12498	8786	33916280	SRR13291498		19	2.16253	8.69315	0.84068	6.27668	2.304		35	2.9902	19.8897	0.926013	13.5159	4.63743		3555936000	SRR13282577	86	2.23605	9.35629
	32	S9	SAMN16700967	pre-	Heat-Killed	F	2016-09-20	5; L5	February 2017	0.580856	0.79458	5.58901	0.999941	F9 HK	2.47752	0.629769	F9 HK	1.73304	5.58901	F9 HK	0.336572	plate E	99190	61721	55390	36880	25210	59504391	SRR13291497		25	2.09995	8.16575	0.804398	5.11241	2.73897		55	2.90528	18.2704	0.861868	7.23944	6.67759		4218065000	SRR13282576	89.5	2.23662	9.36168
	33	S10	SAMN16700968	pre-	Heat-Killed	F	2016-09-20	5; L6	February 2017	0.357316	0.276674	1.10666	0.595843	F10 HK	2.33531	0.201535	F10 HK	12.5222	1.10666	F10 HK	51.8496	plate E	49881	31734	27353	15528	10117	29920101	SRR13291496		17	1.97034	7.17314	0.799646	4.99117	1.99227		31	2.57159	13.0866	0.851026	6.71257	3.94969		6040188000	SRR13282575	82	1.70376	5.49459
	34	S11	SAMN16700969	pre-	Heat-Killed	F	2016-09-18	6; L2	February 2017	0.88604	63.0917	1273.06	1.58984	F11 HK	1.30139	70.799	F11 HK	0.0773329	1273.06	F11 HK	0.0762435	plate E	83848	48386	43854	27355	20746	50304073	SRR13291495		23	2.06643	7.89662	0.797909	4.94827	2.55493		41	2.64606	14.0984	0.834922	6.05775	4.91082		5167047000	SRR13282574	104.75	2.09257	8.10569
	35	S12	SAMN16700970	pre-	Heat-Killed	F	2016-09-18	6; L2	February 2017	1.19589	80.6617	1821.41	1.36148	F12 HK	1.37576	82.7348	F12 HK	0.138029	1821.41	F12 HK	1.45587	plate E	129232	73778	68552	45814	30066	77536873	SRR13291522		22	1.804	6.07392	0.712451	3.47767	2.32357		48	2.46551	11.7695	0.780442	4.55461	5.58735		5805083500	SRR13282573	95.3333	1.68535	5.39434
	98	5	SAMN16700987	pre-	Live	M	2018-06-29		October 2018	0.786477	282.211	1435.99	0.579824	M5 live	211.329	230.898	M5 live	0.13067	1435.99	M5 live	0.184471	plate C	45859	31458	29091	20860	14896	27539079	SRR13291506		20	1.82081	6.17687	0.734518	3.76674	2.27622		42	2.6106	13.6072	0.810692	5.28239	5.28705
	99	6	SAMN16700988	pre-	Live	M	2018-06-30		October 2018	0.904105	17.5993	135.989	0.750615	M6 live	47.5643	19.2688	M6 live	7.33401	135.989	M6 live	23.8743	plate C	31088	21314	19198	11504	9659	18663182	SRR13291507		10	1.70066	5.47758	0.743065	3.89204	1.10142		28	2.40733	11.1043	0.828873	5.84363	3.53883
	100	7	SAMN16700989	pre-	Live	M	2018-05-08		October 2018	0.965605	95.3769	424.079	0.566662	M7 live	142.641	69.0681	M7 live	1.88698	424.079	M7 live	3.92634	plate D	53595	35964	32902	20950	16540	32177145	SRR13291508		16	1.58194	4.86436	0.655585	2.90347	1.74762		34	2.14604	8.55089	0.71557	3.51581	4.09432
	101	8	SAMN16700990	pre-	Live	M	2018-05-08		October 2018	0.917131	46.2692	294.341	0.762195	M8 live	47.1391	39.6787	M8 live	1.04926	294.341	M8 live	2.97201	plate D	35911	21573	19419	11949	9526	21559611	SRR13291509		10	1.59813	4.94378	0.704708	3.38648	1.10332		23	2.10125	8.17635	0.746576	3.94596	2.83215
	102	9	SAMN16700991	pre-	Live	M	2018-05-30		October 2018	0.827152	81.4329	460.806	0.542438	M9 live	56.9376	52.6943	M9 live	0.638025	460.806	M9 live	0.220463	plate C	87630	59308	55719	40927	26748	52621369	SRR13291510		23	1.97407	7.19993	0.767377	4.2988	2.47645		54	2.86841	17.609	0.848396	6.59612	6.48672
	103	10	SAMN16700992	pre-	Live	M	2018-05-31		October 2018	0.694407	113.897	561.82	0.601934	M10 live	59.7622	90.4149	M10 live	1.70555	561.82	M10 live	2.05498	plate C	53517	32337	30106	20220	16965	32133774	SRR13291511		22	1.88911	6.61349	0.7342	3.76222	2.49273		44	2.67	14.4399	0.814397	5.38784	5.47305
	104	11	SAMN16700993	pre-	Live	M	2018-06-30		October 2018	0.725316	0.365965	0.889269	0.670146	M11 live	140.152	0.257013	M11 live	211.757	0.889269	M11 live	1.29992	plate D	43419	29879	27608	17744	11818	26065902	SRR13291512		17	1.82231	6.18615	0.735032	3.77404	1.95211		35	2.46038	11.7092	0.794864	4.8748	4.43728
	105	12	SAMN16700994	pre-	Live	M	2018-06-30		October 2018	1.28028	0.453239	0.920603	1.3731	M12 live	40.371	0.430533	M12 live	77.0207	0.920603	M12 live	0.50086	plate D	32748	21191	18946	11516	9589	19663466	SRR13291513		15	1.76127	5.81983	0.73961	3.8404	1.74139		28	2.40084	11.0325	0.795457	4.88895	3.54256
	94	1	SAMN16700995	pre-	Heat-Killed	M	2018-06-29		October 2018	0.622074	269.354	1472.64	0.427187	M1 HK	1.59457	223.783	M1 HK	0.328012	1472.64	M1 HK	1.22136	plate C	28631	18433	16426	9951	8153	17192710	SRR13291490		12	1.57391	4.8255	0.685287	3.1775	1.38205		18	2.05336	7.79404	0.770709	4.36128	2.18899
	95	2	SAMN16700996	pre-	Heat-Killed	M	2018-06-29		October 2018	0.62498	297.037	1441.25	0.313775	M2 HK	1.54175	278.581	M2 HK	0.262797	1441.25	M2 HK	0.599363	plate C	76001	49779	47243	33242	24886	45625158	SRR13291514		22	1.70918	5.52444	0.677777	3.10344	2.37671		47	2.4209	11.256	0.761692	4.19625	5.59496
	96	3	SAMN16700997	pre-	Heat-Killed	M	2018-05-05		October 2018	1.25621	59.8071	348.794	1.07552	M3 HK	1.03868	60.1814	M3 HK	4.71388	348.794	M3 HK	13.6726	plate D	43942	30095	27432	18084	12221	26396287	SRR13291515		16	1.98392	7.27121	0.803845	5.09801	1.81512		37	2.92915	18.7117	0.907178	10.7734	4.70589
	97	4	SAMN16700998	pre-	Heat-Killed	M	2018-05-08		October 2018	0.938649	84.3689	763.267	0.756507	M4 HK	0.792003	113.13	M4 HK	0.15466	763.267	M4 HK	0.406317	plate D	90459	57673	54514	39638	26908	54308467	SRR13291484		22	1.94748	7.01101	0.759381	4.15595	2.35445		53	2.74795	15.6106	0.818965	5.5238	6.34525
	106	13	SAMN16700999	pre-	Heat-Killed	M	2018-06-07		October 2018	0.457825	7.58042	124.047	0.746191	M13 HK	0.684767	7.78273	M13 HK	68.4441	124.047	M13 HK	26.164	plate C	30967	19983	18035	10900	8186	18594350	SRR13291485		12	1.66001	5.25934	0.713943	3.49581	1.38133		28	2.39782	10.9992	0.796162	4.90586	3.62574
	107	14	SAMN16701000	pre-	Heat-Killed	M	2018-06-05		October 2018	0.544843	235.786	1474.73	0.659101	M14 HK	1.02775	199.471	M14 HK	0.0801999	1474.73	M14 HK	0.0573796	plate C	17245	11388	9780	5226	3925	10355060	SRR13291534		6	1.48074	4.3962	0.739386	3.83709	0.694451		18	2.37245	10.7236	0.843855	6.40432	2.43744
	108	15	SAMN16701001	pre-	Heat-Killed	M	2018-06-29		October 2018	1.49323	1.60867	1.24365	1.22767	M15 HK	1.40126	1.07846	M15 HK	0.507991	1.24365	M15 HK	0.796055	plate D	79368	52689	50496	40589	24797	47677594	SRR13291535		23	2.1992	9.01781	0.826202	5.75382	2.4993		53	3.1447	23.2128	0.90182	10.1854	6.41658
	109	16	SAMN16701002	pre-	Heat-Killed	M	2018-06-29		October 2018	0.923155	0.563333	2.2957	0.61039	M16 HK	2.2426	0.395493	M16 HK	1.01398	2.2957	M16 HK	0.639918	plate D	32062	20087	18229	12252	10279	19252677	SRR13291536		18	2.26488	9.62993	0.854458	6.87086	2.1211		32	2.83068	16.9569	0.901529	10.1553	4.08656
	16	S1	SAMN16700971	post-	Live	F	2016-08-19	1; L4	March 2017				9.06053			3.32298			5.61054			plate E	146973	88099	81115	53562	33870	88133427	SRR13291494		21	1.95691	7.07744	0.746751	3.94868	2.1755		54	2.61604	13.6815	0.79497	4.87734	6.28465		4124746500	SRR13282572	98.25	1.78865	5.98138
	17	S2	SAMN16700972	post-	Live	F	2016-08-19	1; L4	March 2017				4.32834			1.19424			0.584986			plate E	123403	76966	70197	45597	29827	73996864	SRR13291523		23	1.82769	6.21948	0.747999	3.96824	2.44434		52	2.7088	15.0113	0.82437	5.69378	6.12402		4756338500	SRR13282571	101	1.66857	5.30455
	18	S3	SAMN16700973	post-	Live	F	2016-08-20	2; P3	March 2017				12.5118			6.40813			60.4192			plate E	217113	137043	126960	92164	54491	130254124	SRR13291524		32	2.13685	8.4727	0.777378	4.49191	3.29433		88	3.08131	21.7869	0.838799	6.20342	10.259		4273267500	SRR13282570	107.2	2.13921	8.49276
	19	S4	SAMN16700974	post-	Live	F	2016-08-20	2; P3	March 2017				63.355			38.1309			351.181			plate E	89944	54747	49432	34564	22950	53957249	SRR13291525		28	2.27036	9.68289	0.82341	5.66284	3.14804		59	3.01366	20.3617	0.876858	8.12071	7.32968		5346435000	SRR13282569	113.143	2.31093	10.0838
	28	S13	SAMN16700975	post-	Live	F	2016-09-20	7; P2	March 2017				1.37738			6.81556			108.815			plate E	89024	55150	49987	33346	22346	53407316	SRR13291492		19	1.76031	5.81422	0.708456	3.43002	2.04302		40	2.42168	11.2648	0.773184	4.40886	4.72745		4766231000	SRR13282567	105.2	1.90385	6.71167
	29	S14	SAMN16700976	post-	Live	F	2016-09-20	7; P2	March 2017				1.53466			38.2792			773.88			plate E	84086	52221	47205	32426	22902	50447254	SRR13291526		20	1.80543	6.08259	0.715095	3.50994	2.15744		43	2.45967	11.7009	0.77305	4.40626	5.11474		4271457500	SRR13282566	105.375	2.00807	7.44893
	30	S15	SAMN16700977	post-	Live	F	2016-09-15	8; L3	March 2017				2.24951			74.1031			1266.1			plate E	62446	36121	31737	18302	13147	37470972	SRR13291527		19	2.01545	7.50412	0.761825	4.19859	2.18304		36	2.47963	11.9368	0.79992	4.998	4.51276		4093625000	SRR13282565	91.2	1.68397	5.38688
	31	S16	SAMN16700978	post-	Live	F	2016-09-15	8; L3	March 2017				2.17298			226.045			3817.78			plate E	63209	35909	31663	19654	13472	37928396	SRR13291528		17	1.96734	7.15166	0.80441	5.11274	1.91953		34	2.73459	15.4035	0.873808	7.92445	4.21285		3174258500	SRR13282564	89	1.99011	7.31637
	20	S5	SAMN16700979	post-	Heat-Killed	F	2016-08-26	3; L6	March 2017				0.571033			0.401212			0.670323			plate E	70514	44936	40349	25911	18144	42295262	SRR13291529		26	2.22716	9.27345	0.805033	5.12907	2.98405		49	2.7962	16.3823	0.843536	6.39126	6.13021		3350846000	SRR13282563	118.25	2.24709	9.46017
	21	S6	SAMN16700980	post-	Heat-Killed	F	2016-08-26	3; L6	March 2017				0.939396			0.658144			0.460672			plate E	83394	52151	47311	30433	21702	50005199	SRR13291530		23	2.09616	8.13488	0.790116	4.76454	2.54063		49	2.74317	15.5362	0.831061	5.91929	5.97748		3739868000	SRR13282562	109.333	1.91077	6.75828
	22	S7	SAMN16700981	post-	Heat-Killed	F	2016-09-15	4; L4	March 2017				0.426478			0.379573			0.879096			plate E	79815	48569	43692	28273	21568	47891023	SRR13291531		19	1.90515	6.72043	0.751709	4.02754	2.05178		43	2.51763	12.3992	0.792508	4.81945	5.15653		4053326500	SRR13282561	105	1.76878	5.8637
	23	S8	SAMN16700982	post-	Heat-Killed	F	2016-09-15	4; L3	March 2017				1.07013			0.33804			2.33193			plate E	77454	46984	42315	27895	19606	46467294	SRR13291500		21	1.80801	6.09831	0.7372	3.80518	2.32275		43	2.51937	12.4208	0.796107	4.90453	5.22447		2777454500	SRR13282560	92.3333	1.77999	5.92982
	24	S9	SAMN16700983	post-	Heat-Killed	F	2016-09-20	5; L5	March 2017				2.47737			1.09141			1.8811			plate E	84658	51343	46222	29097	21122	50803973	SRR13291501		25	2.23314	9.32908	0.838831	6.20465	2.8		51	3.05497	21.2206	0.902736	10.2813	6.28002		4249497500	SRR13282559	100	2.36595	10.6542
	25	S10	SAMN16700984	post-	Heat-Killed	F	2016-09-20	5; L6	March 2017				1.39148			2.52366			57.3797			plate E	71576	44720	39666	26049	17616	42956840	SRR13291502		22	2.1031	8.19154	0.79271	4.82415	2.4808		42	2.76394	15.8622	0.851878	6.75118	5.16261		4887627500	SRR13282558	95.375	2.13473	8.45477
	26	S11	SAMN16700985	post-	Heat-Killed	F	2016-09-18	6; L2	March 2017				2.06901			5.47509			97.0628			plate E	221327	133223	124118	89628	49390	132769190	SRR13291504		33	2.05134	7.77832	0.754552	4.07418	3.4484		69	2.71896	15.1645	0.793566	4.84416	7.89324		4066685000	SRR13282556	97	1.99555	7.35627
	27	S12	SAMN16700986	post-	Heat-Killed	F	2016-09-18	6; L2	March 2017				1.87307			11.4198			2651.73			plate E	59215	33476	29908	18568	14233	35522120	SRR13291505		13	1.82924	6.22918	0.797412	4.93612	1.41001		30	2.47948	11.9351	0.849458	6.64266	3.62507		4814639000	SRR13282555	100	1.9832	7.26595
	114	5	SAMN16701003	post-	Live	M	2018-06-29		November 2018				122.533			30.1715			264.899			plate C	47030	32022	29965	20914	16008	28240575	SRR13291537		19	1.90128	6.69445	0.743759	3.90257	2.12872		43	2.61682	13.6921	0.801976	5.0499	5.37544
	115	6	SAMN16701004	post-	Live	M	2018-06-30		November 2018				35.7025			141.317			3246.63			plate C	59010	40443	38230	27092	18886	35427133	SRR13291538		16	1.60516	4.97863	0.689985	3.22565	1.71968		40	2.34235	10.4056	0.759807	4.16332	4.83663
	116	7	SAMN16701005	post-	Live	M	2018-05-08		November 2018				80.8294			130.33			1665.08			plate D	42711	29039	26474	16603	14164	25647329	SRR13291487		19	1.79802	6.03769	0.687288	3.19783	2.16214		33	2.32034	10.1792	0.761176	4.18718	4.04328
	117	8	SAMN16701006	post-	Live	M	2018-05-08		November 2018				35.9292			41.6333			874.782			plate D	33365	21309	19167	10946	7908	20030683	SRR13291539		11	1.49435	4.45646	0.647643	2.83803	1.25764		23	2.11033	8.25098	0.739338	3.83639	2.90829
	118	9	SAMN16701007	post-	Live	M	2018-05-30		November 2018				30.8851			33.6203			101.591			plate C	18632	12819	11210	6556	5375	11186413	SRR13291540		13	1.94172	6.97072	0.800074	5.00186	1.60118		24	2.56293	12.9738	0.871116	7.7589	3.2364
	119	10	SAMN16701008	post-	Live	M	2018-05-31		November 2018				35.9729			154.207			1154.53			plate C	22920	15886	13893	8429	6632	13761831	SRR13291541		11	1.63869	5.14843	0.699327	3.32588	1.28691		21	2.19159	8.94945	0.788484	4.72778	2.68849
	120	11	SAMN16701009	post-	Live	M	2018-06-30		November 2018				93.9222			54.4242			1.15598			plate D	68048	47026	44375	33393	25712	40859565	SRR13291542		24	2.16504	8.71494	0.805365	5.13781	2.60998		56	2.8885	17.9663	0.852337	6.77216	6.79741
	121	12	SAMN16701010	post-	Live	M	2018-06-30		November 2018				55.4333			33.16			0.461094			plate D	33298	21474	19302	12331	10506	19994109	SRR13291543		17	2.0373	7.66984	0.801907	5.04814	1.98234		33	2.56783	13.0375	0.83809	6.17629	4.21978
	110	1	SAMN16701011	post-	Heat-Killed	M	2018-06-29		November 2018				0.681179			73.4035			1798.63			plate C	23512	15815	13754	7164	5849	14118112	SRR13291544		9	1.54022	4.66561	0.66928	3.0237	1.04257		18	1.97724	7.22278	0.727171	3.6653	2.29482
	111	2	SAMN16701012	post-	Heat-Killed	M	2018-06-29		November 2018				0.483762			73.2102			863.83			plate C	27373	18778	16797	10468	8136	16436767	SRR13291545		13	1.8022	6.063	0.758365	4.13848	1.51342		25	2.3347	10.3263	0.824452	5.69644	3.18654
	112	3	SAMN16701013	post-	Heat-Killed	M	2018-05-05		November 2018				1.11713			283.688			4768.91			plate D	110247	74118	69918	52127	35816	66197263	SRR13291546		23	1.62026	5.05442	0.66222	2.96051	2.39234		51	2.32102	10.186	0.744799	3.91848	5.84854
	113	4	SAMN16701014	post-	Heat-Killed	M	2018-05-08		November 2018				0.599156			17.4968			310.129			plate D	51033	31926	29392	19771	15110	30637304	SRR13291547		18	1.65662	5.24158	0.677989	3.10548	2.01767		32	2.19116	8.94554	0.736604	3.79657	3.86927
	122	13	SAMN16701015	post-	Heat-Killed	M	2018-06-07		November 2018				0.510967			532.682			3245.55			plate C	65453	44133	41198	29057	20108	39298052	SRR13291488		20	1.8688	6.48052	0.735786	3.78481	2.19196		51	2.64503	14.0839	0.79855	4.96401	6.32371
	123	14	SAMN16701016	post-	Heat-Killed	M	2018-06-05		November 2018				0.677389			15.9975			84.6192			plate C	47711	33043	30555	19534	13124	28665351	SRR13291516		20	2.03394	7.64416	0.809827	5.25838	2.31389		42	2.90377	18.2427	0.894999	9.52371	5.38536
	124	15	SAMN16701017	post-	Heat-Killed	M	2018-06-29		November 2018				1.72029			0.547849			0.990017			plate D	41340	26673	24668	18049	12676	24818324	SRR13291517		16	1.88926	6.61447	0.738578	3.82523	1.80668		30	2.36888	10.6854	0.780503	4.55588	3.68378
	125	16	SAMN16701018	post-	Heat-Killed	M	2018-06-29		November 2018				1.36886			0.401021			1.46906			plate D	67970	42189	39740	30933	22237	40829500	SRR13291518		23	2.26948	9.67435	0.838994	6.21096	2.53297		61	3.56669	35.3994	0.9546	22.0263	7.64858
																						16S library plate	Qiime2 Dada2 input sequences	Qiime2 Dada2 filtered sequences	Qiime2 Dada2 denoised sequences	Qiime2 Dada2 merged sequences	16S sequencing depth (QIIME2 sequence counts after filtering, denoising, merging and removal of chimeras)	16S sequencing depth (total number of bases)	16S sequence accession
	ATCC-C	N/A	SAMN20604130	N/A	N/A	N/A	N/A	N/A	N/A	N/A	N/A	N/A	N/A	N/A	N/A	N/A	N/A	N/A	N/A	N/A	N/A	plate C	14521	10820	10641	9411	2673	8712600	SRR15400198
	NTC-plate C	N/A	N/A	N/A	N/A	N/A	N/A	N/A	N/A	N/A	N/A	N/A	N/A	N/A	N/A	N/A	N/A	N/A	N/A	N/A	N/A	plate C	no template control produced insufficient amplicon DNA for inclusion in library pools						N/A
	ATCC-D	N/A	SAMN20604131	N/A	N/A	N/A	N/A	N/A	N/A	N/A	N/A	N/A	N/A	N/A	N/A	N/A	N/A	N/A	N/A	N/A	N/A	plate D	24126	17447	17175	15253	4819	14475600	SRR15400197
	NTC-plate D	N/A	N/A	N/A	N/A	N/A	N/A	N/A	N/A	N/A	N/A	N/A	N/A	N/A	N/A	N/A	N/A	N/A	N/A	N/A	N/A	plate D	no template control produced insufficient amplicon DNA for inclusion in library pools						N/A
	ATCC-E	N/A	SAMN20604132	N/A	N/A	N/A	N/A	N/A	N/A	N/A	N/A	N/A	N/A	N/A	N/A	N/A	N/A	N/A	N/A	N/A	N/A	plate E	112245	83286	80266	69575	8718	67347000	SRR15400196
	NTC-plate E	N/A	N/A	N/A	N/A	N/A	N/A	N/A	N/A	N/A	N/A	N/A	N/A	N/A	N/A	N/A	N/A	N/A	N/A	N/A	N/A	plate E	no template control produced insufficient amplicon DNA for inclusion in library pools						N/A
	ATCC-control 12192018	N/A	SAMN20604133	N/A	N/A	N/A	N/A	N/A	N/A	N/A	N/A	N/A	N/A	N/A	N/A	N/A	N/A	N/A	N/A	N/A	N/A	plate 12192018	214336	194340	194285	187757	21479	107168000	SRR15400199
	13reuteri	N/A	SAMN20604134	N/A	N/A	N/A	N/A	N/A	N/A	N/A	N/A	N/A	N/A	N/A	N/A	N/A	N/A	N/A	N/A	N/A	N/A	plate 12192018	151571	116542	116493	114763	13273	75785500	SRR15400195
	22reuteri	N/A	SAMN20604135	N/A	N/A	N/A	N/A	N/A	N/A	N/A	N/A	N/A	N/A	N/A	N/A	N/A	N/A	N/A	N/A	N/A	N/A	plate 12192018	174240	163915	163214	154021	10083	87120000	SRR15400194
	NTC-plate 12192018	N/A	N/A	N/A	N/A	N/A	N/A	N/A	N/A	N/A	N/A	N/A	N/A	N/A	N/A	N/A	N/A	N/A	N/A	N/A	N/A	plate 12192018	no template control produced insufficient amplicon DNA for inclusion in library pools						N/A
[truncated: 9 more columns]

## Sheet: Table S6  ATCC Mock 16S
Table S6. ATCC Mock Community 16s rRNA gene V34 library controls run with samples.
library plate	sample ID	animal ID	sample accession	pre or post-treatment	treatment	sex	Qiime2 Dada2 input sequences	Qiime2 Dada2 filtered sequences	Qiime2 Dada2 denoised sequences	Qiime2 Dada2 merged sequences	16S sequencing depth (QIIME2 sequence counts after filtering, denoising, merging and removal of chimeras)	16S sequencing depth (total number of bases)	16S sequence accession
plate C	ATCC-C	N/A	SAMN20604130	N/A	N/A	N/A	14521	10820	10641	9411	2673	8712600	SRR15400198
plate C	94	1	SAMN16700995	pre-	Heat-Killed	M	28631	18433	16426	9951	8153	17192710	SRR13291490
plate C	98	5	SAMN16700987	pre-	Live	M	45859	31458	29091	20860	14896	27539079	SRR13291506
plate C	102	9	SAMN16700991	pre-	Live	M	87630	59308	55719	40927	26748	52621369	SRR13291510
plate C	106	13	SAMN16700999	pre-	Heat-Killed	M	30967	19983	18035	10900	8186	18594350	SRR13291485
plate C	110	1	SAMN16701011	post-	Heat-Killed	M	23512	15815	13754	7164	5849	14118112	SRR13291544
plate C	114	5	SAMN16701003	post-	Live	M	47030	32022	29965	20914	16008	28240575	SRR13291537
plate C	118	9	SAMN16701007	post-	Live	M	18632	12819	11210	6556	5375	11186413	SRR13291540
plate C	122	13	SAMN16701015	post-	Heat-Killed	M	65453	44133	41198	29057	20108	39298052	SRR13291488
plate C	95	2	SAMN16700996	pre-	Heat-Killed	M	76001	49779	47243	33242	24886	45625158	SRR13291514
plate C	99	6	SAMN16700988	pre-	Live	M	31088	21314	19198	11504	9659	18663182	SRR13291507
plate C	103	10	SAMN16700992	pre-	Live	M	53517	32337	30106	20220	16965	32133774	SRR13291511
plate C	107	14	SAMN16701000	pre-	Heat-Killed	M	17245	11388	9780	5226	3925	10355060	SRR13291534
plate C	111	2	SAMN16701012	post-	Heat-Killed	M	27373	18778	16797	10468	8136	16436767	SRR13291545
plate C	115	6	SAMN16701004	post-	Live	M	59010	40443	38230	27092	18886	35427133	SRR13291538
plate C	119	10	SAMN16701008	post-	Live	M	22920	15886	13893	8429	6632	13761831	SRR13291541
plate C	123	14	SAMN16701016	post-	Heat-Killed	M	47711	33043	30555	19534	13124	28665351	SRR13291516
plate C	NTC-plate C	N/A	N/A	N/A	N/A	N/A	no template control produced insufficient amplicon DNA for inclusion in library pools
plate D	ATCC-D	N/A	SAMN20604131	N/A	N/A	N/A	24126	17447	17175	15253	4819	14475600	SRR15400197
plate D	96	3	SAMN16700997	pre-	Heat-Killed	M	43942	30095	27432	18084	12221	26396287	SRR13291515
plate D	100	7	SAMN16700989	pre-	Live	M	53595	35964	32902	20950	16540	32177145	SRR13291508
plate D	104	11	SAMN16700993	pre-	Live	M	43419	29879	27608	17744	11818	26065902	SRR13291512
plate D	108	15	SAMN16701001	pre-	Heat-Killed	M	79368	52689	50496	40589	24797	47677594	SRR13291535
plate D	112	3	SAMN16701013	post-	Heat-Killed	M	110247	74118	69918	52127	35816	66197263	SRR13291546
plate D	116	7	SAMN16701005	post-	Live	M	42711	29039	26474	16603	14164	25647329	SRR13291487
plate D	120	11	SAMN16701009	post-	Live	M	68048	47026	44375	33393	25712	40859565	SRR13291542
plate D	124	15	SAMN16701017	post-	Heat-Killed	M	41340	26673	24668	18049	12676	24818324	SRR13291517
plate D	97	4	SAMN16700998	pre-	Heat-Killed	M	90459	57673	54514	39638	26908	54308467	SRR13291484
plate D	101	8	SAMN16700990	pre-	Live	M	35911	21573	19419	11949	9526	21559611	SRR13291509
plate D	105	12	SAMN16700994	pre-	Live	M	32748	21191	18946	11516	9589	19663466	SRR13291513
plate D	109	16	SAMN16701002	pre-	Heat-Killed	M	32062	20087	18229	12252	10279	19252677	SRR13291536
plate D	113	4	SAMN16701014	post-	Heat-Killed	M	51033	31926	29392	19771	15110	30637304	SRR13291547
plate D	117	8	SAMN16701006	post-	Live	M	33365	21309	19167	10946	7908	20030683	SRR13291539
plate D	121	12	SAMN16701010	post-	Live	M	33298	21474	19302	12331	10506	19994109	SRR13291543
plate D	125	16	SAMN16701018	post-	Heat-Killed	M	67970	42189	39740	30933	22237	40829500	SRR13291518
plate D	NTC-plate D	N/A	N/A	N/A	N/A	N/A	no template control produced insufficient amplicon DNA for inclusion in library pools
plate E	ATCC-E	N/A	SAMN20604132	N/A	N/A	N/A	112245	83286	80266	69575	8718	67347000	SRR15400196
plate E	8	S1	SAMN16700955	pre-	Live	F	180256	109522	103232	74057	45503	108110167	SRR13291533
plate E	9	S2	SAMN16700956	pre-	Live	F	111044	51560	46861	29524	20342	66595843	SRR13291532
plate E	10	S3	SAMN16700957	pre-	Live	F	77469	47890	44209	29239	20924	46474958	SRR13291493
plate E	11	S4	SAMN16700958	pre-	Live	F	79032	49380	45186	31601	19670	47420762	SRR13291503
plate E	12	S5	SAMN16700963	pre-	Heat-Killed	F	168751	100438	94006	66125	37980	101243571	SRR13291520
plate E	13	S6	SAMN16700964	pre-	Heat-Killed	F	76737	48774	45071	29522	19812	46033961	SRR13291521
plate E	14	S7	SAMN16700965	pre-	Heat-Killed	F	75951	44609	39855	24989	18355	45537403	SRR13291499
plate E	15	S8	SAMN16700966	pre-	Heat-Killed	F	56480	23864	20350	12498	8786	33916280	SRR13291498
plate E	16	S1	SAMN16700971	post-	Live	F	146973	88099	81115	53562	33870	88133427	SRR13291494
plate E	17	S2	SAMN16700972	post-	Live	F	123403	76966	70197	45597	29827	73996864	SRR13291523
plate E	18	S3	SAMN16700973	post-	Live	F	217113	137043	126960	92164	54491	130254124	SRR13291524
plate E	19	S4	SAMN16700974	post-	Live	F	89944	54747	49432	34564	22950	53957249	SRR13291525
plate E	20	S5	SAMN16700979	post-	Heat-Killed	F	70514	44936	40349	25911	18144	42295262	SRR13291529
plate E	21	S6	SAMN16700980	post-	Heat-Killed	F	83394	52151	47311	30433	21702	50005199	SRR13291530
plate E	22	S7	SAMN16700981	post-	Heat-Killed	F	79815	48569	43692	28273	21568	47891023	SRR13291531
plate E	23	S8	SAMN16700982	post-	Heat-Killed	F	77454	46984	42315	27895	19606	46467294	SRR13291500
plate E	32	S9	SAMN16700967	pre-	Heat-Killed	F	99190	61721	55390	36880	25210	59504391	SRR13291497
plate E	33	S10	SAMN16700968	pre-	Heat-Killed	F	49881	31734	27353	15528	10117	29920101	SRR13291496
plate E	34	S11	SAMN16700969	pre-	Heat-Killed	F	83848	48386	43854	27355	20746	50304073	SRR13291495
plate E	35	S12	SAMN16700970	pre-	Heat-Killed	F	129232	73778	68552	45814	30066	77536873	SRR13291522
plate E	36	S13	SAMN16700959	pre-	Live	F	160367	90747	83704	57422	35799	96254704	SRR13291491
plate E	37	S14	SAMN16700960	pre-	Live	F	72507	45392	40378	25822	17182	43509396	SRR13291486
plate E	38	S15	SAMN16700961	pre-	Live	F	60771	36762	32397	19356	14582	36441142	SRR13291489
plate E	39	S16	SAMN16700962	pre-	Live	F	64944	37187	33461	18485	13045	38942973	SRR13291519
plate E	24	S9	SAMN16700983	post-	Heat-Killed	F	84658	51343	46222	29097	21122	50803973	SRR13291501
plate E	25	S10	SAMN16700984	post-	Heat-Killed	F	71576	44720	39666	26049	17616	42956840	SRR13291502
plate E	26	S11	SAMN16700985	post-	Heat-Killed	F	221327	133223	124118	89628	49390	132769190	SRR13291504
plate E	27	S12	SAMN16700986	post-	Heat-Killed	F	59215	33476	29908	18568	14233	35522120	SRR13291505
plate E	28	S13	SAMN16700975	post-	Live	F	89024	55150	49987	33346	22346	53407316	SRR13291492
plate E	29	S14	SAMN16700976	post-	Live	F	84086	52221	47205	32426	22902	50447254	SRR13291526
plate E	30	S15	SAMN16700977	post-	Live	F	62446	36121	31737	18302	13147	37470972	SRR13291527
plate E	31	S16	SAMN16700978	post-	Live	F	63209	35909	31663	19654	13472	37928396	SRR13291528
plate E	NTC-plate E	N/A	N/A	N/A	N/A	N/A	no template control produced insufficient amplicon DNA for inclusion in library pools
Jones12192018	ATCC-control 12192018	N/A	SAMN20604133	N/A	N/A	N/A	214336	194340	194285	187757	21479	107168000	SRR15400199
Jones12192018	13reuteri	N/A	SAMN20604134	N/A	N/A	N/A	151571	116542	116493	114763	13273	75785500	SRR15400195
Jones12192018	22reuteri	N/A	SAMN20604135	N/A	N/A	N/A	174240	163915	163214	154021	10083	87120000	SRR15400194
Jones12192018	NTC-plate 12192018	N/A	N/A	N/A	N/A	N/A	no template control produced insufficient amplicon DNA for inclusion in library pools

## Sheet: Table S7 Pairwise comparisons
Table S7. Statistical tests of pairwise comparisons of qPCR and alpha diversity.
qPCR					Significant p values shown in bold
Comparison	taxon	test	U	W	p	r
female vs. male, pre-treatment	L. reuteri	Mann-Whitney	121		0.81	0.04	see Figure 4A
female vs. male, pre-treatment	Lactobacillus	Mann-Whitney	68		0.023	0.4	see Figure 4B
female vs. male, pre-treatment	L. gasseri/L. johnsonii	Mann-Whitney	106		0.42	0.14	see Figure 4C
HK vs. live group, pre-treatment, males	L. reuteri	Mann-Whitney	31		0.96	0.01
HK vs. live group, pre-treatment, males	Lactobacillus	Mann-Whitney	25		0.51	0.17
HK vs. live group, pre-treatment, males	L. gasseri/L. johnsonii	Mann-Whitney	23		0.38	0.22
HK vs. live group, pre-treatment, females	L. reuteri	Mann-Whitney	31		>0.96	0.01
HK vs. live group, pre-treatment, females	Lactobacillus	Mann-Whitney	18		0.16	0.36
HK vs. live group, pre-treatment, females	L. gasseri/L. johnsonii	Mann-Whitney	22		0.33	0.25
female vs. male, post/pre-treatment ratio,live groups	L. reuteri	Mann-Whitney	0		<0.001	0.83	see Figure 5A
female vs. male, post/pre-treatment ratio,HK groups	L. reuteri	Mann-Whitney	28		0.72	0.09	see Figure 5A
female vs. male, post/pre-treatment ratio,live groups	Lactobacillus	Mann-Whitney	30		0.88	0.04
female vs. male, post/pre-treatment ratio,HK groups	Lactobacillus	Mann-Whitney	29		0.8	0.07
female vs. male, post/pre-treatment ratio,live groups	L. gasseri/L. johnsonii	Mann-Whitney	29		0.8	0.07
female vs. male, post/pre-treatment ratio,HK groups	L. gasseri/L. johnsonii	Mann-Whitney	31		0.96	0.01
HK vs. live group, post-treatment, males	L. reuteri	Mann-Whitney	0		<0.001	0.83
HK vs. live group, post-treatment, males	Lactobacillus	Mann-Whitney	26		0.57	0.14
HK vs. live group, post-treatment, males	L. gasseri/L. johnsonii	Mann-Whitney	29		0.8	0.07
HK vs. live group, post-treatment, females	L. reuteri	Mann-Whitney	9		0.02	0.59
HK vs. live group, post-treatment, females	Lactobacillus	Mann-Whitney	7		0.007	0.64
HK vs. live group, post-treatment, females	L. gasseri/L. johnsonii	Mann-Whitney	16		0.11	0.41
			U	W	p
post- vs pre- live-treatment males	L. reuteri	Wilcoxon		36	0.008
post- vs pre- live-treatment males	Lactobacillus	Wilcoxon		16	0.31
post- vs pre- live-treatment males	L. gasseri/L. johnsonii	Wilcoxon		14	0.38
post- vs pre- live-treatment females	L. reuteri	Wilcoxon		36	0.008
post- vs pre- live-treatment females	Lactobacillus	Wilcoxon		28	0.055
post- vs pre- live-treatment females	L. gasseri/L. johnsonii	Wilcoxon		-2	0.95
post- vs pre- HK-treatment males	L. reuteri	Wilcoxon		20	0.2
post- vs pre- HK-treatment males	Lactobacillus	Wilcoxon		-2	0.94
post- vs pre- HK-treatment males	L. gasseri/L. johnsonii	Wilcoxon		0	>0.99
post- vs pre- HK-treatment females	L. reuteri	Wilcoxon		8	0.64
post- vs pre- HK-treatment females	Lactobacillus	Wilcoxon		-9	0.57
post- vs pre- HK-treatment females	L. gasseri/L. johnsonii	Wilcoxon		-10	0.55
16S alpha diversity
Comparison	metric	test	U	W	p	r
female vs. male, pre-treatment, family	Chao1	Mann-Whitney	40.5		<0.001	0.58	see Figure 4D
female vs. male, pre-treatment, species	Chao1	Mann-Whitney	58		0.007	0.46
female vs. male, pre-treatment, family	Shannon ENS	Mann-Whitney	66		0.019	0.41
female vs. male, pre-treatment, species	Shannon ENS	Mann-Whitney	87		0.13	0.27
female vs. male, pre-treatment, family	Inverse Simpson's	Mann-Whitney	85		0.11	0.28
female vs. male, pre-treatment, species	Inverse Simpson's	Mann-Whitney	107		0.45	0.14
female vs. male, post-live treatment, family	Chao1	Mann-Whitney	10.5		0.02	0.56	see Figure 5B
female vs. male, post-live treatment, species	Chao1	Mann-Whitney	12		0.03	0.51
female vs. male, post-live treatment, family	Shannon ENS	Mann-Whitney	20		0.23	0.3
female vs. male, post-live treatment, species	Shannon ENS	Mann-Whitney	16		0.1	0.41
female vs. male, post-live treatment, family	Inverse Simpson's	Mann-Whitney	21		0.28	0.28
female vs. male, post-live treatment, species	Inverse Simpson's	Mann-Whitney	23		0.37	0.22
female vs. male, post-HK treatment, family	Chao1	Mann-Whitney	15.5		0.09	0.42	see Figure 5B
female vs. male, post-HK treatment, species	Chao1	Mann-Whitney	23		0.36	0.22
female vs. male, post-HK treatment, family	Shannon ENS	Mann-Whitney	15		0.08	0.43
female vs. male, post-HK treatment, species	Shannon ENS	Mann-Whitney	18		0.16	0.35
female vs. male, post-HK treatment, family	Inverse Simpson's	Mann-Whitney	19		0.19	0.33
female vs. male, post-HK treatment, species	Inverse Simpson's	Mann-Whitney	21		0.28	0.28
HK vs. live group, post-treatment, males, family	Chao1	Mann-Whitney	25		0.51	0.17
HK vs. live group, post-treatment, males, species	Chao1	Mann-Whitney	15		0.26	0.31
HK vs. live group, post-treatment, males, family	Shannon ENS	Mann-Whitney	32		0.96	0.01
HK vs. live group, post-treatment, males, species	Shannon ENS	Mann-Whitney	30		0.88	0.04
HK vs. live group, post-treatment, males, family	Inverse Simpson's	Mann-Whitney	32		0.96	0.01
HK vs. live group, post-treatment, males, species	Inverse Simpson's	Mann-Whitney	29		0.8	0.07
HK vs. live group, post-treatment, females, family	Chao1	Mann-Whitney	27		0.65	0.12
HK vs. live group, post-treatment, females, species	Chao1	Mann-Whitney	29		0.79	0.07
HK vs. live group, post-treatment, females, family	Shannon ENS	Mann-Whitney	24		0.44	0.2
HK vs. live group, post-treatment, females, species	Shannon ENS	Mann-Whitney	26		0.57	0.14
HK vs. live group, post-treatment, females, family	Inverse Simpson's	Mann-Whitney	21		0.28	0.28
HK vs. live group, post-treatment, females, species	Inverse Simpson's	Mann-Whitney	26		0.57	0.14
			U	W	p
post- vs pre- live-treatment males, family	Chao1	Wilcoxon		3	0.88
post- vs pre- live-treatment males, species	Chao1	Wilcoxon		-1	0.97
post- vs pre- live-treatment males, family	Shannon ENS	Wilcoxon		12	0.46
post- vs pre- live-treatment males, species	Shannon ENS	Wilcoxon		4	0.84
post- vs pre- live-treatment males, family	Inverse Simpson's	Wilcoxon		12	0.46
post- vs pre- live-treatment males, species	Inverse Simpson's	Wilcoxon		10	0.55
post- vs pre- live-treatment females, family	Chao1	Wilcoxon		-8	0.56
post- vs pre- live-treatment females, species	Chao1	Wilcoxon		-4	0.84
post- vs pre- live-treatment females, family	Shannon ENS	Wilcoxon		4	0.84
post- vs pre- live-treatment females, species	Shannon ENS	Wilcoxon		6	0.74
post- vs pre- live-treatment females, family	Inverse Simpson's	Wilcoxon		10	0.55
post- vs pre- live-treatment females, species	Inverse Simpson's	Wilcoxon		6	0.74
post- vs pre- HK-treatment males, family	Chao1	Wilcoxon		7	0.67
post- vs pre- HK-treatment males, species	Chao1	Wilcoxon		9	0.48
post- vs pre- HK-treatment males, family	Shannon ENS	Wilcoxon		-4	0.84
post- vs pre- HK-treatment males, species	Shannon ENS	Wilcoxon		-4	0.84
post- vs pre- HK-treatment males, family	Inverse Simpson's	Wilcoxon		-12	0.46
post- vs pre- HK-treatment males, species	Inverse Simpson's	Wilcoxon		-2	0.95
post- vs pre- HK-treatment females, family	Chao1	Wilcoxon		5	0.69
post- vs pre- HK-treatment females, species	Chao1	Wilcoxon		4	0.81
post- vs pre- HK-treatment females, family	Shannon ENS	Wilcoxon		16	0.31
post- vs pre- HK-treatment females, species	Shannon ENS	Wilcoxon		2	0.95
post- vs pre- HK-treatment females, family	Inverse Simpson's	Wilcoxon		4	0.84
post- vs pre- HK-treatment females, species	Inverse Simpson's	Wilcoxon		0	>0.99
WGS alpha diversity
Comparison	metric	test	U	W	p	r
HK vs. live group, post-treatment, females, family	Chao1	Mann-Whitney	31		0.96	0.01
HK vs. live group, post-treatment, females, species	Chao1	Mann-Whitney	29		0.8	0.07
HK vs. live group, post-treatment, females, family	Shannon ENS	Mann-Whitney	26		0.57	0.14
HK vs. live group, post-treatment, females, species	Shannon ENS	Mann-Whitney	27		0.65	0.12
HK vs. live group, post-treatment, females, family	Inverse Simpson's	Mann-Whitney	25		0.51	0.17
HK vs. live group, post-treatment, females, species	Inverse Simpson's	Mann-Whitney	22		0.33	0.25
post- vs pre- live-treatment females, family	Chao1	Wilcoxon		18	0.25
post- vs pre- live-treatment females, species	Chao1	Wilcoxon		26	0.08
post- vs pre- live-treatment females, family	Shannon ENS	Wilcoxon		22	0.15
post- vs pre- live-treatment females, species	Shannon ENS	Wilcoxon		20	0.2
post- vs pre- live-treatment females, family	Inverse Simpson's	Wilcoxon		20	0.2
post- vs pre- live-treatment females, species	Inverse Simpson's	Wilcoxon		20	0.2
post- vs pre- HK-treatment females, family	Chao1	Wilcoxon		16	0.31
post- vs pre- HK-treatment females, species	Chao1	Wilcoxon		12	0.46
post- vs pre- HK-treatment females, family	Shannon ENS	Wilcoxon		14	0.38
post- vs pre- HK-treatment females, species	Shannon ENS	Wilcoxon		12	0.46
post- vs pre- HK-treatment females, family	Inverse Simpson's	Wilcoxon		16	0.31
post- vs pre- HK-treatment females, species	Inverse Simpson's	Wilcoxon		14	0.38

## Sheet: Table S8 Adonis betadivmodels
Table S8. Adonis2 PERMANOVA formulas for beta diversity comparisons in Table 1.
Formula	Stool Samples
Test+PrevPost%in%Test+Sex+Vole (strata = Sex)	All
Test+PrevPost%in%Test+Vole	Female
Test+PrevPost%in%Test+Vole	Male
Test+Sex+Vole	Pre
Test+Sex+Vole	Post
Test+PrevPost%in%Test+Vole	HK
Test+PrevPost%in%Test+Vole	Live

## Sheet: Table S9 16SFemale live-treat
Table S9. 16S change in taxa abundance in females post-live L. reuteri treatment relative to pre-treatment. (Whole group DESeq2 method)
Taxa with adjusted p-values (False-positive correction) lower than 0.1 are in bold
Taxa that change in the same direction in the live and HK treated females are shown in blue text (limited to p-value <0.1)
Taxa that change in the opposite direction in the live and HK females are shown in maroon text (limited to p-value <0.1)
Species-level changes (Family-level changes are below)								Species-level changes (Family-level changes are below)									Species-level (Family-level are below)
Positive log2 fold changes are species that increase after treatment	baseMean	log2FoldChange	lfcSE	stat	pvalue	padj		Negative log2 fold changes are species that decrease after treatment	baseMean	log2FoldChange	lfcSE	stat	pvalue	padj			Species counted, but no log2 fold change after treatment	baseMean	log2FoldChange	lfcSE	stat	pvalue	padj
D_0__Bacteria;D_1__Firmicutes;D_2__Clostridia;D_3__Clostridiales;D_4__Ruminococcaceae;D_5__Ruminococcus 1;D_6__uncultured rumen bacterium	105.794	24.2968	3.10382	7.82804	4.96e-15	7.88e-13		D_0__Bacteria;D_1__Firmicutes;D_2__Clostridia;D_3__Clostridiales;D_4__Christensenellaceae;D_5__uncultured;__	46.8938	-23.6981	4.77171	-4.96637	6.82e-07	3.62e-05			D_0__Bacteria;D_1__Bacteroidetes;D_2__Bacteroidia;D_3__Bacteroidales;D_4__Marinifilaceae;__;__	0.220049	0	9.12402	0	1	1
D_0__Bacteria;D_1__Firmicutes;D_2__Clostridia;D_3__Clostridiales;D_4__Ruminococcaceae;D_5__Ruminiclostridium 6;__	39.315	24.3849	4.25858	5.72606	1.03e-08	8.17e-07		D_0__Bacteria;D_1__Firmicutes;D_2__Bacilli;D_3__Lactobacillales;D_4__Lactobacillaceae;D_5__Lactobacillus;D_6__Lactobacillus rodentium	11.3782	-6.62611	3.8469	-1.72246	0.0849869	1			D_0__Bacteria;D_1__Bacteroidetes;D_2__Bacteroidia;D_3__Bacteroidales;D_4__Muribaculaceae;D_5__gut metagenome;D_6__gut metagenome	16.2295	0	4.62521	0	1	1
D_0__Bacteria;D_1__Firmicutes;D_2__Clostridia;D_3__Clostridiales;D_4__Ruminococcaceae;D_5__Ruminococcaceae NK4A214 group;D_6__uncultured bacterium	13.9188	23.2785	5.36164	4.34167	1.41e-05	0.000562075		D_0__Bacteria;D_1__Proteobacteria;D_2__Alphaproteobacteria;D_3__Rhodospirillales;D_4__uncultured;__;__	14.8451	-6.18576	3.83821	-1.61162	0.107044	1			D_0__Bacteria;D_1__Bacteroidetes;D_2__Bacteroidia;D_3__Bacteroidales;D_4__Rikenellaceae;D_5__Alistipes;D_6__Alistipes obesi	0.0673513	0	9.12402	0	1	1
D_0__Bacteria;D_1__Tenericutes;D_2__Mollicutes;D_3__Izimaplasmatales;D_4__gut metagenome;D_5__gut metagenome;D_6__gut metagenome	4.28166	22.4876	8.01573	2.80543	0.005025	0.159795		D_0__Bacteria;D_1__Proteobacteria;D_2__Gammaproteobacteria;D_3__Betaproteobacteriales;D_4__Burkholderiaceae;D_5__Parasutterella;D_6__Burkholderiales bacterium YL45	1.68777	-5.11876	4.40657	-1.16162	0.245389	1			D_0__Bacteria;D_1__Bacteroidetes;D_2__Bacteroidia;D_3__Bacteroidales;D_4__Rikenellaceae;D_5__Alistipes;D_6__Faecalibacterium prausnitzii	0.696985	0	6.79906	0	1	1
D_0__Bacteria;D_1__Firmicutes;D_2__Clostridia;D_3__Clostridiales;D_4__Lachnospiraceae;D_5__[Eubacterium] xylanophilum group;D_6__uncultured bacterium	2.77569	22.3856	9.09631	2.46096	0.0138567	0.367203		D_0__Bacteria;D_1__Firmicutes;D_2__Erysipelotrichia;D_3__Erysipelotrichales;D_4__Erysipelotrichaceae;D_5__uncultured;D_6__uncultured Erysipelotrichaceae bacterium	0.279346	-4.80372	9.09874	-0.527955	0.597531	1			D_0__Bacteria;D_1__Bacteroidetes;D_2__Bacteroidia;D_3__Sphingobacteriales;D_4__Sphingobacteriaceae;__;__	3.08971	0	6.14644	0	1	1
D_0__Bacteria;D_1__Firmicutes;D_2__Clostridia;D_3__Clostridiales;D_4__Ruminococcaceae;D_5__uncultured;D_6__uncultured bacterium	5.04169	6.44713	6.75874	0.953895	0.340137	1		D_0__Bacteria;D_1__Firmicutes;D_2__Clostridia;D_3__Clostridiales;D_4__Peptococcaceae;D_5__uncultured;D_6__uncultured bacterium	1.29771	-3.73227	7.60481	-0.490777	0.623584	1			D_0__Bacteria;D_1__Firmicutes;D_2__Bacilli;D_3__Lactobacillales;D_4__Lactobacillaceae;D_5__Lactobacillus;__	2.01111	0	8.32008	0	1	1
D_0__Bacteria;D_1__Firmicutes;D_2__Clostridia;D_3__Clostridiales;D_4__Clostridiales vadinBB60 group;D_5__uncultured Clostridia bacterium;D_6__uncultured Clostridia bacterium	0.217	5.10367	9.09784	0.560977	0.574813	1		D_0__Bacteria;D_1__Firmicutes;D_2__Clostridia;D_3__Clostridiales;D_4__Ruminococcaceae;D_5__Papillibacter;D_6__uncultured bacterium	3.48935	-3.70733	4.44012	-0.834962	0.403739	1			D_0__Bacteria;D_1__Firmicutes;D_2__Clostridia;D_3__Clostridiales;D_4__Caldicoprobacteraceae;D_5__Caldicoprobacter;D_6__uncultured bacterium	0.0618387	0	9.12402	0	1	1
D_0__Bacteria;D_1__Tenericutes;D_2__Mollicutes;D_3__Mollicutes RF39;D_4__uncultured rumen bacterium;D_5__uncultured rumen bacterium;D_6__uncultured rumen bacterium	0.348759	4.25166	9.09974	0.467229	0.640336	1		D_0__Bacteria;D_1__Deferribacteres;D_2__Deferribacteres;D_3__Deferribacterales;D_4__Deferribacteraceae;D_5__Mucispirillum;__	9.87094	-3.68763	3.876	-0.951401	0.341401	1			D_0__Bacteria;D_1__Firmicutes;D_2__Clostridia;D_3__Clostridiales;D_4__Lachnospiraceae;D_5__Lachnospiraceae NK4A136 group;D_6__uncultured Clostridiales bacterium	0.529313	0	9.12402	0	1	1
D_0__Bacteria;D_1__Cyanobacteria;D_2__Melainabacteria;D_3__Gastranaerophilales;D_4__uncultured rumen bacterium;D_5__uncultured rumen bacterium;D_6__uncultured rumen bacterium	61.3644	3.74054	2.57917	1.45029	0.146977	1		D_0__Bacteria;D_1__Firmicutes;D_2__Clostridia;D_3__Clostridiales;D_4__Lachnospiraceae;D_5__Butyrivibrio;__	15.5607	-3.57109	7.66027	-0.466183	0.641085	1			D_0__Bacteria;D_1__Firmicutes;D_2__Clostridia;D_3__Clostridiales;D_4__Lachnospiraceae;D_5__Lachnospiraceae UCG-001;D_6__metagenome	16.773	0	5.03854	0	1	1
D_0__Bacteria;D_1__Firmicutes;D_2__Clostridia;D_3__Clostridiales;D_4__Family XIII;D_5__Anaerovorax;D_6__uncultured bacterium	0.673662	3.4764	6.89212	0.504401	0.613979	1		D_0__Bacteria;D_1__Bacteroidetes;D_2__Bacteroidia;D_3__Bacteroidales;D_4__F082;D_5__uncultured bacterium;D_6__uncultured bacterium	11.2235	-3.15842	3.9386	-0.801915	0.422602	1			D_0__Bacteria;D_1__Firmicutes;D_2__Clostridia;D_3__Clostridiales;D_4__Lachnospiraceae;D_5__Tyzzerella 3;D_6__uncultured rumen bacterium	0.235499	0	9.12402	0	1	1
D_0__Bacteria;D_1__Proteobacteria;D_2__Deltaproteobacteria;D_3__Desulfovibrionales;D_4__Desulfovibrionaceae;__;__	0.152816	3.40316	9.10315	0.373844	0.70852	1		D_0__Bacteria;D_1__Firmicutes;D_2__Erysipelotrichia;D_3__Erysipelotrichales;D_4__Erysipelotrichaceae;D_5__Ileibacterium;D_6__uncultured bacterium	22.4291	-2.55501	4.48465	-0.569724	0.568865	1			D_0__Bacteria;D_1__Firmicutes;D_2__Clostridia;D_3__Clostridiales;D_4__Lachnospiraceae;D_5__[Eubacterium] xylanophilum group;D_6__uncultured organism	0.20404	0	9.12402	0	1	1
D_0__Bacteria;D_1__Firmicutes;D_2__Clostridia;D_3__Clostridiales;D_4__Lachnospiraceae;D_5__Lachnospiraceae NK4A136 group;D_6__uncultured bacterium	71.6879	3.06529	3.14686	0.974081	0.330016	1		D_0__Bacteria;D_1__Proteobacteria;D_2__Alphaproteobacteria;D_3__Paracaedibacterales;D_4__Paracaedibacteraceae;D_5__uncultured;D_6__uncultured bacterium	10.4304	-2.47214	3.02597	-0.816974	0.413943	1			D_0__Bacteria;D_1__Firmicutes;D_2__Clostridia;D_3__Clostridiales;D_4__Lachnospiraceae;D_5__[Eubacterium] xylanophilum group;__	2.36004	0	9.12402	0	1	1
D_0__Bacteria;D_1__Proteobacteria;D_2__Gammaproteobacteria;D_3__Betaproteobacteriales;D_4__Burkholderiaceae;D_5__Oxalobacter;__	0.356711	3.0456	9.10531	0.334487	0.738012	1		D_0__Bacteria;D_1__Bacteroidetes;D_2__Bacteroidia;D_3__Bacteroidales;D_4__Rikenellaceae;D_5__Millionella;D_6__Millionella massiliensis	4.60906	-2.14255	4.40986	-0.485855	0.62707	1			D_0__Bacteria;D_1__Firmicutes;D_2__Clostridia;D_3__Clostridiales;D_4__Ruminococcaceae;D_5__Angelakisella;D_6__Angelakisella massiliensis	0.12345	0	9.12402	0	1	1
D_0__Bacteria;D_1__Firmicutes;D_2__Clostridia;D_3__Clostridiales;D_4__Ruminococcaceae;D_5__Ruminococcaceae UCG-009;D_6__uncultured rumen bacterium	0.0395223	2.64755	9.10843	0.29067	0.771304	1		D_0__Bacteria;D_1__Proteobacteria;D_2__Alphaproteobacteria;D_3__Rickettsiales;D_4__uncultured;D_5__uncultured rumen bacterium;D_6__uncultured rumen bacterium	9.58515	-1.60379	2.78021	-0.576859	0.564035	1			D_0__Bacteria;D_1__Firmicutes;D_2__Clostridia;D_3__Clostridiales;D_4__Ruminococcaceae;D_5__GCA-900066225;D_6__uncultured bacterium	0.0711763	0	9.12402	0	1	1
D_0__Bacteria;D_1__Spirochaetes;D_2__Spirochaetia;D_3__Spirochaetales;D_4__Spirochaetaceae;__;__	11.1278	2.02173	4.96937	0.406838	0.684127	1		D_0__Bacteria;D_1__Bacteroidetes;D_2__Bacteroidia;D_3__Bacteroidales;__;__;__	7.94875	-1.54966	3.91901	-0.395421	0.692532	1			D_0__Bacteria;D_1__Firmicutes;D_2__Clostridia;D_3__Clostridiales;D_4__Ruminococcaceae;D_5__Ruminiclostridium 1;D_6__uncultured organism	0.164712	0	9.12402	0	1	1
D_0__Bacteria;D_1__Firmicutes;D_2__Clostridia;D_3__Clostridiales;D_4__Ruminococcaceae;D_5__Ruminococcus 1;D_6__gut metagenome	36.6682	1.94325	3.09655	0.627555	0.530295	1		D_0__Bacteria;D_1__Firmicutes;D_2__Clostridia;D_3__Clostridiales;D_4__Lachnospiraceae;D_5__uncultured;D_6__uncultured bacterium	101.951	-1.48495	2.74405	-0.541153	0.588402	1			D_0__Bacteria;D_1__Firmicutes;D_2__Clostridia;D_3__Clostridiales;D_4__Ruminococcaceae;D_5__Ruminiclostridium 5;D_6__uncultured Clostridiales bacterium	0.0443101	0	9.12402	0	1	1
D_0__Bacteria;D_1__Firmicutes;D_2__Clostridia;D_3__Clostridiales;D_4__Ruminococcaceae;D_5__Ruminococcaceae UCG-013;D_6__uncultured Firmicutes bacterium	10.5757	1.88071	4.60454	0.408446	0.682946	1		D_0__Bacteria;D_1__Firmicutes;D_2__Clostridia;D_3__Clostridiales;D_4__Lachnospiraceae;D_5__[Eubacterium] ruminantium group;__	0.0155243	-1.34195	9.12102	-0.147127	0.883032	1			D_0__Bacteria;D_1__Firmicutes;D_2__Clostridia;D_3__Clostridiales;D_4__Ruminococcaceae;D_5__Ruminiclostridium 9;__	1.59762	0	9.12402	0	1	1
D_0__Bacteria;D_1__Patescibacteria;D_2__Saccharimonadia;D_3__Saccharimonadales;D_4__Saccharimonadaceae;D_5__Candidatus Saccharimonas;D_6__uncultured rumen bacterium	14.4295	1.78882	4.36076	0.410207	0.681654	1		D_0__Bacteria;D_1__Firmicutes;D_2__Clostridia;D_3__Clostridiales;D_4__Ruminococcaceae;D_5__Ruminococcaceae UCG-010;__	17.168	-1.29517	2.81361	-0.460323	0.645284	1			D_0__Bacteria;D_1__Firmicutes;D_2__Clostridia;D_3__Clostridiales;D_4__Ruminococcaceae;D_5__Ruminiclostridium;D_6__uncultured organism	0.0218808	0	9.12402	0	1	1
D_0__Bacteria;D_1__Epsilonbacteraeota;D_2__Campylobacteria;D_3__Campylobacterales;D_4__Helicobacteraceae;D_5__Helicobacter;D_6__unidentified	39.0131	1.35378	3.02003	0.448267	0.653961	1		D_0__Bacteria;D_1__Epsilonbacteraeota;D_2__Campylobacteria;D_3__Campylobacterales;D_4__Helicobacteraceae;D_5__Helicobacter;__	68.8969	-1.25813	2.15203	-0.584622	0.558802	1			D_0__Bacteria;D_1__Firmicutes;D_2__Clostridia;D_3__Clostridiales;D_4__Ruminococcaceae;D_5__Ruminococcaceae UCG-005;D_6__uncultured Clostridiales bacterium	0.168829	0	9.12402	0	1	1
D_0__Bacteria;D_1__Firmicutes;D_2__Clostridia;D_3__Clostridiales;D_4__Lachnospiraceae;D_5__Roseburia;__	46.5306	1.33836	3.79386	0.352769	0.724262	1		D_0__Bacteria;D_1__Spirochaetes;D_2__Spirochaetia;D_3__Spirochaetales;D_4__Spirochaetaceae;D_5__Treponema 2;D_6__uncultured bacterium	9.21459	-1.10415	4.1499	-0.266067	0.790188	1			D_0__Bacteria;D_1__Firmicutes;D_2__Clostridia;D_3__Clostridiales;D_4__Ruminococcaceae;D_5__Ruminococcaceae UCG-013;D_6__uncultured bacterium	0.421017	0	9.12402	0	1	1
D_0__Bacteria;D_1__Firmicutes;D_2__Erysipelotrichia;D_3__Erysipelotrichales;D_4__Erysipelotrichaceae;D_5__Erysipelotrichaceae UCG-004;D_6__uncultured bacterium	4.12964	1.23596	4.12526	0.299609	0.764476	1		D_0__Bacteria;D_1__Firmicutes;D_2__Erysipelotrichia;D_3__Erysipelotrichales;D_4__Erysipelotrichaceae;__;__	7.15751	-0.899005	4.26404	-0.210834	0.833017	1			D_0__Bacteria;D_1__Firmicutes;D_2__Clostridia;D_3__Clostridiales;D_4__Ruminococcaceae;D_5__[Eubacterium] coprostanoligenes group;D_6__Clostridiales bacterium 42_27	5.44099	0	7.56455	0	1	1
D_0__Bacteria;D_1__Firmicutes;D_2__Clostridia;D_3__Clostridiales;D_4__Ruminococcaceae;__;__	235.032	1.15153	1.51906	0.758052	0.44842	1		D_0__Archaea;D_1__Euryarchaeota;D_2__Methanomicrobia;D_3__Methanosarcinales;D_4__Methanosarcinaceae;D_5__Methanimicrococcus;D_6__uncultured archaeon	0.0689823	-0.881431	9.09718	-0.0968906	0.922813	1			D_0__Bacteria;D_1__Firmicutes;D_2__Clostridia;D_3__Clostridiales;D_4__Ruminococcaceae;D_5__[Eubacterium] coprostanoligenes group;__	54.0894	0	3.90071	0	1	1
D_0__Bacteria;D_1__Firmicutes;D_2__Clostridia;D_3__Clostridiales;D_4__Ruminococcaceae;D_5__Ruminococcaceae UCG-014;__	115.47	1.03977	2.23448	0.465329	0.641696	1		D_0__Bacteria;D_1__Firmicutes;D_2__Clostridia;D_3__Clostridiales;D_4__Ruminococcaceae;D_5__Fournierella;D_6__uncultured Firmicutes bacterium	19.9445	-0.83367	2.9128	-0.286209	0.774718	1			D_0__Bacteria;D_1__Proteobacteria;D_2__Alphaproteobacteria;D_3__Paracaedibacterales;D_4__Paracaedibacteraceae;D_5__uncultured;D_6__uncultured alpha proteobacterium	0.00889704	0	9.12402	0	1	1
D_0__Bacteria;D_1__Firmicutes;D_2__Clostridia;D_3__Clostridiales;D_4__Ruminococcaceae;D_5__Ruminococcus 1;D_6__uncultured bacterium	43.6331	0.89667	3.19621	0.280541	0.779062	1		D_0__Bacteria;D_1__Bacteroidetes;D_2__Bacteroidia;D_3__Bacteroidales;D_4__Rs-E47 termite group;D_5__uncultured bacterium;D_6__uncultured bacterium	48.6403	-0.809946	1.8881	-0.428975	0.667941	1			D_0__Bacteria;D_1__Proteobacteria;D_2__Alphaproteobacteria;D_3__Rhodospirillales;D_4__uncultured;D_5__uncultured bacterium;D_6__uncultured bacterium	0.126012	0	9.12402	0	1	1
D_0__Bacteria;D_1__Cyanobacteria;D_2__Melainabacteria;D_3__Gastranaerophilales;__;__;__	53.0148	0.82272	2.42041	0.339909	0.733925	1		D_0__Bacteria;D_1__Tenericutes;D_2__Mollicutes;D_3__Mollicutes RF39;D_4__uncultured bacterium;D_5__uncultured bacterium;D_6__uncultured bacterium	9.0022	-0.649223	3.40947	-0.190417	0.848982	1			D_0__Bacteria;D_1__Proteobacteria;D_2__Alphaproteobacteria;D_3__Rickettsiales;D_4__Mitochondria;D_5__uncultured alpha proteobacterium;D_6__uncultured alpha proteobacterium	1.19909	0	8.21278	0	1	1
D_0__Bacteria;D_1__Bacteroidetes;D_2__Bacteroidia;D_3__Bacteroidales;D_4__Rikenellaceae;D_5__Alistipes;__	50.6376	0.769743	2.03629	0.378012	0.705422	1		D_0__Bacteria;D_1__Firmicutes;D_2__Clostridia;D_3__Clostridiales;D_4__Ruminococcaceae;D_5__[Eubacterium] coprostanoligenes group;D_6__uncultured bacterium	47.4917	-0.616023	2.67864	-0.229976	0.818111	1			D_0__Bacteria;D_1__Proteobacteria;D_2__Alphaproteobacteria;D_3__Rickettsiales;D_4__uncultured;__;__	0.367075	0	9.12402	0	1	1
D_0__Bacteria;D_1__Bacteroidetes;D_2__Bacteroidia;D_3__Bacteroidales;D_4__Prevotellaceae;D_5__Prevotellaceae UCG-001;D_6__bacterium P3	125.308	0.656929	2.10154	0.312594	0.754589	1		D_0__Bacteria;D_1__Firmicutes;D_2__Clostridia;D_3__Clostridiales;D_4__Ruminococcaceae;D_5__Ruminococcus 1;__	573.421	-0.5734	0.911236	-0.629255	0.529182	1			D_0__Bacteria;D_1__Spirochaetes;D_2__Spirochaetia;D_3__Spirochaetales;D_4__Spirochaetaceae;D_5__GWE2-31-10;D_6__Spirochaetes bacterium GWE1_32_154	0.113748	0	9.12402	0	1	1
D_0__Bacteria;D_1__Proteobacteria;D_2__Alphaproteobacteria;D_3__Paracaedibacterales;D_4__Paracaedibacteraceae;D_5__uncultured;__	5.54449	0.639652	4.21888	0.151617	0.879489	1		D_0__Bacteria;D_1__Firmicutes;D_2__Clostridia;D_3__Clostridiales;D_4__Christensenellaceae;D_5__uncultured;D_6__uncultured bacterium	85.9163	-0.542284	2.70907	-0.200174	0.841345	1			D_0__Bacteria;D_1__Tenericutes;D_2__Mollicutes;D_3__Anaeroplasmatales;D_4__Anaeroplasmataceae;D_5__Anaeroplasma;__	0.0111768	0	9.12402	0	1	1
D_0__Bacteria;D_1__Firmicutes;D_2__Clostridia;D_3__Clostridiales;D_4__Lachnospiraceae;D_5__Lachnospiraceae NK4A136 group;__	174.255	0.615451	2.12116	0.290148	0.771703	1		D_0__Bacteria;D_1__Spirochaetes;D_2__Spirochaetia;D_3__Spirochaetales;D_4__Spirochaetaceae;D_5__Sphaerochaeta;D_6__Spirochaeta sp. canine oral taxon 379	0.983535	-0.527018	7.26387	-0.0725533	0.942162	1			D_0__Bacteria;D_1__Tenericutes;D_2__Mollicutes;D_3__Mollicutes RF39;D_4__unidentified;D_5__unidentified;D_6__unidentified	0.0916511	0	9.12402	0	1	1
D_0__Bacteria;D_1__Bacteroidetes;D_2__Bacteroidia;D_3__Bacteroidales;D_4__Rikenellaceae;D_5__Rikenellaceae RC9 gut group;D_6__uncultured bacterium	60.2786	0.611578	1.52251	0.40169	0.687912	1		D_0__Bacteria;D_1__Bacteroidetes;D_2__Bacteroidia;D_3__Bacteroidales;D_4__Rikenellaceae;D_5__Alistipes;D_6__uncultured bacterium	73.1459	-0.507199	1.8824	-0.269442	0.787589	1			D_0__Bacteria;D_1__Tenericutes;D_2__Mollicutes;D_3__Mycoplasmatales;D_4__Mycoplasmataceae;D_5__Ureaplasma;D_6__gut metagenome	0.0933106	0	9.12402	0	1	1
D_0__Bacteria;D_1__Bacteroidetes;D_2__Bacteroidia;D_3__Bacteroidales;D_4__Prevotellaceae;D_5__Prevotella 1;__	272.996	0.602034	1.23445	0.487693	0.625768	1		D_0__Bacteria;D_1__Proteobacteria;D_2__Alphaproteobacteria;D_3__Rhodospirillales;D_4__uncultured;D_5__Alphaproteobacteria bacterium canine oral taxon 081;D_6__Alphaproteobacteria bacterium canine oral taxon 081	10.5359	-0.493218	3.28302	-0.150233	0.880581	1			D_0__Bacteria;D_1__Verrucomicrobia;D_2__Verrucomicrobiae;D_3__Opitutales;D_4__Puniceicoccaceae;D_5__uncultured;D_6__metagenome	0.837317	0	6.90783	0	1	1
D_0__Bacteria;D_1__Firmicutes;D_2__Clostridia;D_3__Clostridiales;D_4__Ruminococcaceae;D_5__Ruminococcaceae UCG-014;D_6__unidentified	102.222	0.584552	2.40908	0.242645	0.80828	1		D_0__Bacteria;D_1__Firmicutes;D_2__Clostridia;D_3__Clostridiales;D_4__Ruminococcaceae;D_5__Ruminococcaceae UCG-010;D_6__uncultured organism	18.8722	-0.460438	3.06221	-0.150362	0.880479	1			D_0__Bacteria;D_1__Verrucomicrobia;D_2__Verrucomicrobiae;D_3__Opitutales;D_4__Puniceicoccaceae;__;__	0.0174428	0	9.12402	0	1	1
D_0__Bacteria;D_1__Firmicutes;D_2__Clostridia;D_3__Clostridiales;D_4__Clostridiales vadinBB60 group;D_5__uncultured rumen bacterium;D_6__uncultured rumen bacterium	5.42608	0.56455	4.48427	0.125896	0.899815	1		D_0__Bacteria;D_1__Firmicutes;D_2__Erysipelotrichia;D_3__Erysipelotrichales;D_4__Erysipelotrichaceae;D_5__Dubosiella;__	9.59805	-0.381448	4.08465	-0.0933858	0.925597	1
D_0__Bacteria;D_1__Firmicutes;D_2__Clostridia;D_3__Clostridiales;D_4__Ruminococcaceae;D_5__Ruminococcaceae UCG-010;D_6__metagenome	18.8856	0.550756	2.58114	0.213377	0.831033	1		D_0__Bacteria;D_1__Proteobacteria;D_2__Deltaproteobacteria;D_3__Desulfovibrionales;D_4__Desulfovibrionaceae;D_5__Desulfovibrio;D_6__uncultured bacterium	23.8716	-0.32886	4.32422	-0.0760508	0.939379	1			Family-level
D_0__Bacteria;D_1__Bacteroidetes;D_2__Bacteroidia;D_3__Bacteroidales;D_4__Prevotellaceae;__;__	265.656	0.478298	1.5316	0.312287	0.754822	1		D_0__Bacteria;D_1__Firmicutes;D_2__Clostridia;D_3__Clostridiales;D_4__Clostridiales vadinBB60 group;D_5__uncultured bacterium;D_6__uncultured bacterium	238.996	-0.325516	1.0457	-0.311289	0.755581	1			Families counted, but no log2 fold change after treatment	baseMean	log2FoldChange	lfcSE	stat	pvalue	padj
D_0__Bacteria;D_1__Firmicutes;D_2__Negativicutes;D_3__Selenomonadales;D_4__Veillonellaceae;__;__	5.49385	0.446679	3.68538	0.121203	0.90353	1		D_0__Bacteria;D_1__Bacteroidetes;D_2__Bacteroidia;D_3__Bacteroidales;D_4__Muribaculaceae;D_5__uncultured organism;D_6__uncultured organism	215.961	-0.324475	1.73617	-0.186892	0.851746	1			D_0__Bacteria;D_1__Bacteroidetes;D_2__Bacteroidia;D_3__Sphingobacteriales;D_4__Sphingobacteriaceae	2.93796	0	6.34348	0	1	1
D_0__Bacteria;D_1__Firmicutes;D_2__Clostridia;D_3__Clostridiales;D_4__Lachnospiraceae;D_5__Lachnospiraceae NK4A136 group;D_6__Clostridiales bacterium CIEAF 020	93.534	0.344423	3.58727	0.0960126	0.923511	1		D_0__Bacteria;D_1__Bacteroidetes;D_2__Bacteroidia;D_3__Bacteroidales;D_4__Prevotellaceae;D_5__Prevotellaceae UCG-003;D_6__uncultured Bacteroidales bacterium	117.059	-0.314905	0.642528	-0.490102	0.624061	1			D_0__Bacteria;D_1__Firmicutes;D_2__Clostridia;D_3__Clostridiales;D_4__Caldicoprobacteraceae	0.0413983	0	9.12402	0	1	1
D_0__Bacteria;D_1__Firmicutes;D_2__Clostridia;D_3__Clostridiales;D_4__Ruminococcaceae;D_5__[Eubacterium] coprostanoligenes group;D_6__gut metagenome	50.1981	0.323875	1.793	0.180633	0.856656	1		D_0__Bacteria;D_1__Firmicutes;D_2__Clostridia;D_3__Clostridiales;D_4__Ruminococcaceae;D_5__uncultured;__	89.686	-0.308153	3.20453	-0.0961618	0.923392	1			D_0__Bacteria;D_1__Proteobacteria;D_2__Alphaproteobacteria;D_3__Rickettsiales;D_4__Mitochondria	0.920275	0	9.12402	0	1	1
D_0__Bacteria;D_1__Firmicutes;D_2__Erysipelotrichia;D_3__Erysipelotrichales;D_4__Erysipelotrichaceae;D_5__Allobaculum;D_6__gut metagenome	575.644	0.318752	1.04908	0.303838	0.761251	1		D_0__Bacteria;D_1__Firmicutes;D_2__Clostridia;D_3__Clostridiales;D_4__Ruminococcaceae;D_5__Ruminococcaceae UCG-014;D_6__uncultured bacterium	62.9888	-0.294647	2.63779	-0.111702	0.911059	1			D_0__Bacteria;D_1__Tenericutes;D_2__Mollicutes;D_3__Mollicutes RF39;D_4__unidentified	0.0860594	0	9.12402	0	1	1
D_0__Bacteria;D_1__Proteobacteria;D_2__Deltaproteobacteria;D_3__Desulfovibrionales;D_4__Desulfovibrionaceae;D_5__Desulfovibrio;__	24.1837	0.272725	3.46213	0.0787738	0.937213	1		D_0__Bacteria;D_1__Tenericutes;D_2__Mollicutes;D_3__Mollicutes RF39;__;__;__	13.4337	-0.189893	3.00911	-0.0631062	0.949682	1			D_0__Bacteria;D_1__Tenericutes;D_2__Mollicutes;D_3__Mycoplasmatales;D_4__Mycoplasmataceae	0.197957	0	9.12402	0	1	1
D_0__Bacteria;D_1__Bacteroidetes;D_2__Bacteroidia;__;__;__;__	125.535	0.254464	1.33057	0.191244	0.848335	1		D_0__Bacteria;D_1__Elusimicrobia;D_2__Elusimicrobia;D_3__Elusimicrobiales;D_4__Elusimicrobiaceae;D_5__Elusimicrobium;D_6__uncultured bacterium	42.9204	-0.173605	2.13222	-0.0814196	0.935108	1			D_0__Bacteria;D_1__Verrucomicrobia;D_2__Verrucomicrobiae;D_3__Opitutales;D_4__Puniceicoccaceae	0.877464	0	6.94368	0	1	1
D_0__Bacteria;D_1__Spirochaetes;D_2__Spirochaetia;D_3__Spirochaetales;D_4__Spirochaetaceae;D_5__Treponema 2;__	65.8039	0.246028	1.59317	0.154426	0.877274	1		D_0__Bacteria;D_1__Bacteroidetes;D_2__Bacteroidia;D_3__Bacteroidales;D_4__Prevotellaceae;D_5__Prevotellaceae Ga6A1 group;D_6__uncultured bacterium	336.482	-0.168032	0.782188	-0.214823	0.829905	1
D_0__Bacteria;D_1__Firmicutes;D_2__Clostridia;D_3__Clostridiales;D_4__Lachnospiraceae;__;__	1384.9	0.227398	0.591456	0.384472	0.700629	1		D_0__Bacteria;D_1__Firmicutes;D_2__Clostridia;D_3__Clostridiales;D_4__Ruminococcaceae;D_5__Ruminococcaceae UCG-010;D_6__uncultured rumen bacterium	43.752	-0.166274	2.07143	-0.0802705	0.936022	1
D_0__Bacteria;D_1__Tenericutes;D_2__Mollicutes;D_3__Anaeroplasmatales;D_4__Anaeroplasmataceae;D_5__Anaeroplasma;D_6__uncultured bacterium	336.951	0.190022	1.06004	0.17926	0.857734	1		D_0__Bacteria;D_1__Firmicutes;D_2__Clostridia;D_3__Clostridiales;D_4__Ruminococcaceae;D_5__Intestinimonas;__	212.866	-0.163858	1.78888	-0.0915984	0.927017	1
D_0__Bacteria;D_1__Firmicutes;D_2__Clostridia;D_3__Clostridiales;D_4__Ruminococcaceae;D_5__Ruminiclostridium 6;D_6__uncultured bacterium	265.984	0.179605	1.32004	0.13606	0.891774	1		D_0__Bacteria;D_1__Patescibacteria;D_2__Saccharimonadia;D_3__Saccharimonadales;D_4__Saccharimonadaceae;D_5__Candidatus Saccharimonas;D_6__uncultured bacterium	541.28	-0.146444	0.965051	-0.151748	0.879386	1
D_0__Bacteria;D_1__Proteobacteria;D_2__Alphaproteobacteria;D_3__Rhodospirillales;D_4__uncultured;D_5__gut metagenome;D_6__gut metagenome	30.086	0.158803	2.17873	0.0728877	0.941896	1		D_0__Bacteria;D_1__Bacteroidetes;D_2__Bacteroidia;D_3__Bacteroidales;D_4__Marinifilaceae;D_5__Odoribacter;D_6__uncultured bacterium	8.79841	-0.109753	4.25153	-0.0258149	0.979405	1
D_0__Bacteria;D_1__Firmicutes;D_2__Clostridia;D_3__Clostridiales;D_4__Ruminococcaceae;D_5__Ruminococcaceae UCG-013;__	23.6389	0.113491	2.81409	0.0403294	0.967831	1		D_0__Bacteria;D_1__Firmicutes;D_2__Clostridia;D_3__Clostridiales;D_4__Clostridiales vadinBB60 group;__;__	5.26427	-0.109753	4.9252	-0.0222839	0.982221	1
D_0__Bacteria;D_1__Bacteroidetes;D_2__Bacteroidia;D_3__Bacteroidales;D_4__Muribaculaceae;__;__	303.11	0.107676	0.947118	0.113688	0.909485	1		D_0__Bacteria;D_1__Cyanobacteria;D_2__Melainabacteria;D_3__Gastranaerophilales;D_4__gut metagenome;D_5__gut metagenome;D_6__gut metagenome	7.20514	-0.109752	5.67635	-0.019335	0.984574	1
D_0__Bacteria;D_1__Cyanobacteria;D_2__Melainabacteria;D_3__Gastranaerophilales;D_4__uncultured bacterium;D_5__uncultured bacterium;D_6__uncultured bacterium	48.3372	0.104694	1.88504	0.0555393	0.955709	1		D_0__Bacteria;D_1__Bacteroidetes;D_2__Bacteroidia;D_3__Bacteroidales;D_4__Prevotellaceae;D_5__Prevotellaceae UCG-001;__	7.75767	-0.109752	5.70299	-0.0192447	0.984646	1
D_0__Bacteria;D_1__Firmicutes;D_2__Clostridia;D_3__Clostridiales;D_4__Lachnospiraceae;D_5__[Eubacterium] ruminantium group;D_6__uncultured bacterium	74.3843	0.0837861	3.36055	0.0249323	0.980109	1		D_0__Bacteria;D_1__Firmicutes;D_2__Clostridia;D_3__Clostridiales;D_4__Family XIII;D_5__Family XIII AD3011 group;D_6__uncultured bacterium	0.647808	-0.109752	5.9325	-0.0185001	0.98524	1
D_0__Bacteria;D_1__Firmicutes;D_2__Erysipelotrichia;D_3__Erysipelotrichales;D_4__Erysipelotrichaceae;D_5__uncultured;D_6__uncultured bacterium	9.90881	0.0822717	2.24244	0.0366885	0.970733	1		D_0__Bacteria;D_1__Firmicutes;D_2__Clostridia;D_3__Clostridiales;D_4__Ruminococcaceae;D_5__Ruminococcus 1;D_6__uncultured Ruminococcus sp.	9.36593	-0.109752	6.31844	-0.0173701	0.986141	1
D_0__Bacteria;D_1__Firmicutes;D_2__Clostridia;D_3__Clostridiales;D_4__Lachnospiraceae;D_5__Coprococcus 2;D_6__uncultured bacterium	37.9986	0.0152047	4.32924	0.00351211	0.997198	1		D_0__Bacteria;D_1__Firmicutes;D_2__Clostridia;D_3__Clostridiales;__;__;__	8.61808	-0.109751	6.93771	-0.0158195	0.987378	1
								D_0__Bacteria;D_1__Firmicutes;D_2__Clostridia;D_3__Clostridiales;D_4__Ruminococcaceae;D_5__Ruminococcaceae UCG-014;D_6__unidentified rumen bacterium RFN25	4.62532	-0.109751	7.04487	-0.0155789	0.98757	1
Family-level changes								D_0__Bacteria;D_1__Bacteroidetes;D_2__Bacteroidia;D_3__Bacteroidales;D_4__Marinifilaceae;D_5__Odoribacter;__	3.58608	-0.109751	7.39349	-0.0148443	0.988156	1
Positive log2 fold changes are families that increase after treatment	baseMean	log2FoldChange	lfcSE	stat	pvalue	padj		D_0__Bacteria;D_1__Firmicutes;D_2__Clostridia;D_3__Clostridiales;D_4__Ruminococcaceae;D_5__Ruminiclostridium;D_6__uncultured bacterium	4.96453	-0.109751	7.50975	-0.0146145	0.98834	1
D_0__Bacteria;D_1__Bacteroidetes;D_2__Bacteroidia;D_3__Bacteroidales;D_4__Marinifilaceae	24.7004	22.1949	3.36462	6.59655	4.20833e-11	1.93583e-09		D_0__Bacteria;D_1__Bacteroidetes;D_2__Bacteroidia;D_3__Bacteroidales;D_4__Prevotellaceae;D_5__Prevotella 1;D_6__uncultured bacterium	1.05014	-0.10975	8.96918	-0.0122363	0.990237	1
D_0__Bacteria;D_1__Tenericutes;D_2__Mollicutes;D_3__Izimaplasmatales;D_4__gut metagenome	3.53926	22.3218	8.31866	2.68334	0.00728905	0.167648		D_0__Bacteria;D_1__Firmicutes;D_2__Erysipelotrichia;D_3__Erysipelotrichales;D_4__Erysipelotrichaceae;D_5__Dubosiella;D_6__Dubosiella newyorkensis	1.12752	-0.10975	8.99058	-0.0122072	0.99026	1
D_0__Bacteria;D_1__Firmicutes;D_2__Clostridia;D_3__Clostridiales;D_4__Family XIII	1.51904	5.19474	3.80501	1.36524	0.172179	1		D_0__Bacteria;D_1__Firmicutes;D_2__Clostridia;D_3__Clostridiales;D_4__Christensenellaceae;__;__	1.76747	-0.109749	9.12402	-0.0120286	0.990403	1
D_0__Bacteria;D_1__Tenericutes;D_2__Mollicutes;D_3__Mollicutes RF39;D_4__uncultured rumen bacterium	0.357645	4.07843	9.10008	0.448176	0.654026	1		D_0__Bacteria;D_1__Firmicutes;D_2__Clostridia;D_3__Clostridiales;D_4__Clostridiales vadinBB60 group;D_5__uncultured Clostridiales bacterium;D_6__uncultured Clostridiales bacterium	0.459742	-0.109749	9.12402	-0.0120286	0.990403	1
D_0__Bacteria;D_1__Cyanobacteria;D_2__Melainabacteria;D_3__Gastranaerophilales;D_4__uncultured rumen bacterium	58.7093	3.23674	2.51505	1.28695	0.198112	1		D_0__Bacteria;D_1__Firmicutes;D_2__Clostridia;D_3__Clostridiales;D_4__Lachnospiraceae;D_5__Butyrivibrio;D_6__uncultured bacterium	0.448428	-0.109749	9.12402	-0.0120286	0.990403	1
D_0__Bacteria;D_1__Cyanobacteria;D_2__Melainabacteria;D_3__Gastranaerophilales;__	53.534	0.757137	2.37738	0.318475	0.750125	1		D_0__Bacteria;D_1__Firmicutes;D_2__Clostridia;D_3__Clostridiales;D_4__Lachnospiraceae;D_5__Tyzzerella 3;D_6__uncultured bacterium	0.0794128	-0.109749	9.12402	-0.0120286	0.990403	1
D_0__Bacteria;D_1__Firmicutes;D_2__Clostridia;D_3__Clostridiales;D_4__Lachnospiraceae	1861.13	0.262926	0.447621	0.587386	0.556945	1		D_0__Bacteria;D_1__Firmicutes;D_2__Clostridia;D_3__Clostridiales;D_4__Lachnospiraceae;D_5__Tyzzerella 3;__	0.332696	-0.109749	9.12402	-0.0120286	0.990403	1
D_0__Bacteria;D_1__Bacteroidetes;D_2__Bacteroidia;__;__	107.506	0.167252	1.24689	0.134136	0.893295	1		D_0__Bacteria;D_1__Firmicutes;D_2__Clostridia;D_3__Clostridiales;D_4__Ruminococcaceae;D_5__Oscillibacter;__	0.736062	-0.109749	9.12402	-0.0120286	0.990403	1
D_0__Bacteria;D_1__Tenericutes;D_2__Mollicutes;D_3__Anaeroplasmatales;D_4__Anaeroplasmataceae	306.12	0.161371	0.993946	0.162354	0.871027	1		D_0__Bacteria;D_1__Firmicutes;D_2__Clostridia;D_3__Clostridiales;D_4__Ruminococcaceae;D_5__Ruminococcaceae UCG-009;D_6__uncultured bacterium	0.0921734	-0.109749	9.12402	-0.0120286	0.990403	1
D_0__Bacteria;D_1__Spirochaetes;D_2__Spirochaetia;D_3__Spirochaetales;D_4__Spirochaetaceae	75.8485	0.104137	1.45913	0.0713693	0.943104	1		D_0__Bacteria;D_1__Firmicutes;D_2__Clostridia;D_3__Clostridiales;D_4__Ruminococcaceae;D_5__Ruminococcaceae UCG-014;D_6__gut metagenome	0.142227	-0.109749	9.12402	-0.0120286	0.990403	1
D_0__Bacteria;D_1__Firmicutes;D_2__Clostridia;D_3__Clostridiales;D_4__Ruminococcaceae	2194.48	0.057152	0.179689	0.318061	0.750439	1		D_0__Bacteria;D_1__Firmicutes;D_2__Clostridia;D_3__Clostridiales;D_4__Ruminococcaceae;D_5__Ruminococcaceae UCG-014;D_6__uncultured rumen bacterium	0.620025	-0.109749	9.12402	-0.0120286	0.990403	1
D_0__Bacteria;D_1__Firmicutes;D_2__Erysipelotrichia;D_3__Erysipelotrichales;D_4__Erysipelotrichaceae	667.458	0.0485042	0.906009	0.0535361	0.957305	1		D_0__Bacteria;D_1__Firmicutes;D_2__Clostridia;D_3__Clostridiales;D_4__Ruminococcaceae;D_5__Ruminococcaceae UCG-014;D_6__unidentified rumen bacterium 12-124	6.77231	-0.109749	9.12402	-0.0120286	0.990403	1
D_0__Bacteria;D_1__Bacteroidetes;D_2__Bacteroidia;D_3__Bacteroidales;D_4__Prevotellaceae	1092.31	0.0397631	0.382061	0.104075	0.91711	1		D_0__Bacteria;D_1__Firmicutes;D_2__Clostridia;D_3__Clostridiales;D_4__Ruminococcaceae;D_5__Ruminococcaceae UCG-014;D_6__unidentified rumen bacterium JW32	0.0670264	-0.109749	9.12402	-0.0120286	0.990403	1
								D_0__Bacteria;D_1__Firmicutes;D_2__Clostridia;D_3__Clostridiales;D_4__Ruminococcaceae;D_5__Ruminococcus 1;D_6__bacterium XPD3002	2.71054	-0.109749	9.12402	-0.0120286	0.990403	1
								D_0__Bacteria;D_1__Proteobacteria;D_2__Gammaproteobacteria;D_3__Coxiellales;D_4__Coxiellaceae;D_5__Coxiella;D_6__uncultured Coxiellaceae bacterium	0.0854698	-0.109749	9.12402	-0.0120286	0.990403	1
								D_0__Bacteria;D_1__Bacteroidetes;D_2__Bacteroidia;D_3__Bacteroidales;D_4__p-251-o5;D_5__uncultured bacterium;D_6__uncultured bacterium	161.854	-0.0192177	1.94903	-0.00986012	0.992133	1
								D_0__Bacteria;D_1__Firmicutes;D_2__Clostridia;D_3__Clostridiales;D_4__Ruminococcaceae;D_5__Ruminococcaceae UCG-010;D_6__uncultured bacterium	24.1097	-0.0137494	2.02031	-0.00680555	0.99457	1
								D_0__Bacteria;D_1__Firmicutes;D_2__Clostridia;D_3__Clostridiales;D_4__Ruminococcaceae;D_5__Ruminococcaceae UCG-014;D_6__uncultured Ruminococcaceae bacterium	9.16257	-0.0105067	7.32728	-0.00143391	0.998856	1
								D_0__Bacteria;D_1__Firmicutes;D_2__Clostridia;D_3__Clostridiales;D_4__Ruminococcaceae;D_5__Oscillibacter;D_6__Oscillibacter sp. 1-3	12.3661	-0.00834625	6.42273	-0.00129949	0.998963	1
								D_0__Bacteria;D_1__Bacteroidetes;D_2__Bacteroidia;D_3__Bacteroidales;D_4__Muribaculaceae;D_5__uncultured bacterium;D_6__uncultured bacterium	5957.84	-7.59e-15	0.00713663	-1.06e-12	1	1
								Family-level changes
								Negative log2 fold changes are families that decrease after treatment	baseMean	log2FoldChange	lfcSE	stat	pvalue	padj
								D_0__Bacteria;D_1__Firmicutes;D_2__Bacilli;D_3__Lactobacillales;D_4__Lactobacillaceae	19.812	-6.65681	3.32175	-2.00401	0.0450691	0.691059
								D_0__Bacteria;D_1__Firmicutes;D_2__Clostridia;D_3__Clostridiales;D_4__Peptococcaceae	1.2581	-4.10939	7.59497	-0.541067	0.588461	1
								D_0__Bacteria;D_1__Deferribacteres;D_2__Deferribacteres;D_3__Deferribacterales;D_4__Deferribacteraceae	7.51264	-3.67429	3.71964	-0.987809	0.323246	1
								D_0__Bacteria;D_1__Bacteroidetes;D_2__Bacteroidia;D_3__Bacteroidales;D_4__F082	10.1403	-3.2969	3.86769	-0.852421	0.39398	1
								D_0__Bacteria;D_1__Firmicutes;D_2__Negativicutes;D_3__Selenomonadales;D_4__Veillonellaceae	5.74263	-1.76859	3.51013	-0.503852	0.614366	1
								D_0__Bacteria;D_1__Bacteroidetes;D_2__Bacteroidia;D_3__Bacteroidales;__	9.2321	-1.62337	3.8628	-0.420258	0.674297	1
								D_0__Bacteria;D_1__Proteobacteria;D_2__Alphaproteobacteria;D_3__Rickettsiales;D_4__uncultured	10.2324	-1.51098	2.62903	-0.57473	0.565474	1
								D_0__Bacteria;D_1__Proteobacteria;D_2__Gammaproteobacteria;D_3__Betaproteobacteriales;D_4__Burkholderiaceae	2.42806	-1.51021	3.892	-0.38803	0.697994	1
								D_0__Archaea;D_1__Euryarchaeota;D_2__Methanomicrobia;D_3__Methanosarcinales;D_4__Methanosarcinaceae	0.0787735	-1.32706	9.09563	-0.145901	0.883999	1
								D_0__Bacteria;D_1__Proteobacteria;D_2__Alphaproteobacteria;D_3__Paracaedibacterales;D_4__Paracaedibacteraceae	14.3739	-1.16832	2.04684	-0.570793	0.56814	1
								D_0__Bacteria;D_1__Bacteroidetes;D_2__Bacteroidia;D_3__Bacteroidales;D_4__Rs-E47 termite group	40.9418	-0.734712	1.79283	-0.409806	0.681949	1
								D_0__Bacteria;D_1__Firmicutes;D_2__Clostridia;D_3__Clostridiales;D_4__Christensenellaceae	145.589	-0.654348	2.04481	-0.320004	0.748965	1
								D_0__Bacteria;D_1__Tenericutes;D_2__Mollicutes;D_3__Mollicutes RF39;D_4__uncultured bacterium	8.73279	-0.64257	3.3803	-0.190093	0.849236	1
								D_0__Bacteria;D_1__Tenericutes;D_2__Mollicutes;D_3__Mollicutes RF39;__	13.117	-0.429218	2.96181	-0.144918	0.884776	1
								D_0__Bacteria;D_1__Elusimicrobia;D_2__Elusimicrobia;D_3__Elusimicrobiales;D_4__Elusimicrobiaceae	43.4395	-0.344036	2.10235	-0.163643	0.870012	1
								D_0__Bacteria;D_1__Proteobacteria;D_2__Alphaproteobacteria;D_3__Rhodospirillales;D_4__uncultured	52.7423	-0.176594	1.62422	-0.108725	0.91342	1
								D_0__Bacteria;D_1__Bacteroidetes;D_2__Bacteroidia;D_3__Bacteroidales;D_4__p-251-o5	151.275	-0.170002	1.88669	-0.0901058	0.928203	1
								D_0__Bacteria;D_1__Cyanobacteria;D_2__Melainabacteria;D_3__Gastranaerophilales;D_4__gut metagenome	7.17	-0.163537	5.70045	-0.0286885	0.977113	1
								D_0__Bacteria;D_1__Firmicutes;D_2__Clostridia;D_3__Clostridiales;__	7.18135	-0.163535	7.33031	-0.0223095	0.982201	1
								D_0__Bacteria;D_1__Proteobacteria;D_2__Gammaproteobacteria;D_3__Coxiellales;D_4__Coxiellaceae	0.0955745	-0.163533	9.12402	-0.0179233	0.9857	1
								D_0__Bacteria;D_1__Patescibacteria;D_2__Saccharimonadia;D_3__Saccharimonadales;D_4__Saccharimonadaceae	533.491	-0.158927	0.898064	-0.176966	0.859535	1
								D_0__Bacteria;D_1__Epsilonbacteraeota;D_2__Campylobacteria;D_3__Campylobacterales;D_4__Helicobacteraceae	96.2402	-0.143288	1.17389	-0.122063	0.902849	1
								D_0__Bacteria;D_1__Bacteroidetes;D_2__Bacteroidia;D_3__Bacteroidales;D_4__Rikenellaceae	181.082	-0.141599	0.864764	-0.163743	0.869933	1
								D_0__Bacteria;D_1__Firmicutes;D_2__Clostridia;D_3__Clostridiales;D_4__Clostridiales vadinBB60 group	238.301	-0.102852	0.940107	-0.109405	0.912881	1
								D_0__Bacteria;D_1__Cyanobacteria;D_2__Melainabacteria;D_3__Gastranaerophilales;D_4__uncultured bacterium	46.8035	-0.0621606	1.84444	-0.0337017	0.973115	1
								D_0__Bacteria;D_1__Bacteroidetes;D_2__Bacteroidia;D_3__Bacteroidales;D_4__Muribaculaceae	6672.18	-0.054035	0.174275	-0.310055	0.756519	1
								D_0__Bacteria;D_1__Proteobacteria;D_2__Deltaproteobacteria;D_3__Desulfovibrionales;D_4__Desulfovibrionaceae	40.9111	-0.0227349	2.67755	-0.00849091	0.993225	1

## Sheet: Table S10 16S Male live-treat
Table S10. 16S change in taxa abundance in males post-live L. reuteri treatment relative to pre-treatment. (Whole group DESeq2 method)
Taxa with adjusted p-values (False-positive correction) lower than 0.1 are in bold
Taxa that change in the same direction in the live and HK treated males are shown in blue text (limited to p-value <0.1)
Taxa that change in the opposite direction in the live and HK males are shown in maroon text (limited to p-value <0.1)
Species-level changes (Family-level changes are below)								Species-level changes (Family-level changes are below)									Species-level (Family-level are below)
Positive log2 fold changes are species that increase after treatment	baseMean	log2FoldChange	lfcSE	stat	pvalue	padj		Negative log2 fold changes are species that decrease after treatment	baseMean	log2FoldChange	lfcSE	stat	pvalue	padj			Species counted, but no log2 fold change after treatment	baseMean	log2FoldChange	lfcSE	stat	pvalue	padj
D_0__Bacteria;D_1__Proteobacteria;D_2__Deltaproteobacteria;D_3__Desulfovibrionales;D_4__Desulfovibrionaceae;D_5__Desulfovibrio;__	17.5548	20.6592	3.45011	5.988	2.12e-09	1.73e-07		D_0__Bacteria;D_1__Firmicutes;D_2__Clostridia;D_3__Clostridiales;D_4__Ruminococcaceae;D_5__Ruminococcus 1;D_6__uncultured bacterium	43.6331	-21.7564	3.19919	-6.80061	1.04e-11	1.7e-09			D_0__Archaea;D_1__Euryarchaeota;D_2__Methanomicrobia;D_3__Methanosarcinales;D_4__Methanosarcinaceae;D_5__Methanimicrococcus;D_6__uncultured archaeon	0.262035	0	9.12402	0	1	1
D_0__Bacteria;D_1__Firmicutes;D_2__Clostridia;D_3__Clostridiales;D_4__Christensenellaceae;D_5__uncultured;__	45.9909	23.7769	4.7717	4.9829	6.26e-07	3.32e-05		D_0__Bacteria;D_1__Proteobacteria;D_2__Deltaproteobacteria;D_3__Desulfovibrionales;D_4__Desulfovibrionaceae;D_5__Desulfovibrio;D_6__uncultured bacterium	17.5899	-18.9493	4.55937	-4.15612	3.24e-05	0.00105527			D_0__Bacteria;D_1__Bacteroidetes;D_2__Bacteroidia;D_3__Bacteroidales;D_4__Marinifilaceae;__;__	0.220049	0	9.12402	0	1	1
D_0__Bacteria;D_1__Firmicutes;D_2__Clostridia;D_3__Clostridiales;D_4__Ruminococcaceae;D_5__Ruminiclostridium 6;__	40.0873	20.5271	4.16202	4.932	8.14e-07	3.32e-05		D_0__Bacteria;D_1__Bacteroidetes;D_2__Bacteroidia;D_3__Bacteroidales;D_4__Prevotellaceae;D_5__Prevotellaceae UCG-001;__	9.68018	-16.3275	5.40919	-3.01847	0.00254055	0.0663032			D_0__Bacteria;D_1__Bacteroidetes;D_2__Bacteroidia;D_3__Bacteroidales;D_4__Rikenellaceae;D_5__Alistipes;D_6__Alistipes obesi	0.0673513	0	9.12402	0	1	1
D_0__Bacteria;D_1__Firmicutes;D_2__Clostridia;D_3__Clostridiales;D_4__Ruminococcaceae;D_5__Ruminococcaceae UCG-014;D_6__uncultured Ruminococcaceae bacterium	10.2277	21.0514	7.05535	2.98375	0.00284738	0.0663032		D_0__Bacteria;D_1__Firmicutes;D_2__Clostridia;D_3__Clostridiales;D_4__Ruminococcaceae;D_5__Ruminococcaceae UCG-013;__	23.6389	-6.81621	2.83475	-2.40452	0.0161938	0.329949			D_0__Bacteria;D_1__Bacteroidetes;D_2__Bacteroidia;D_3__Bacteroidales;D_4__Rikenellaceae;D_5__Millionella;D_6__Millionella massiliensis	4.60906	0	4.41167	0	1	1
D_0__Bacteria;D_1__Firmicutes;D_2__Clostridia;D_3__Clostridiales;D_4__Clostridiales vadinBB60 group;__;__	5.28299	5.43628	4.78892	1.13518	0.256301	1		D_0__Bacteria;D_1__Proteobacteria;D_2__Alphaproteobacteria;D_3__Rhodospirillales;D_4__uncultured;__;__	15.2097	-5.91934	3.77612	-1.56757	0.116981	1			D_0__Bacteria;D_1__Deferribacteres;D_2__Deferribacteres;D_3__Deferribacterales;D_4__Deferribacteraceae;D_5__Mucispirillum;__	7.93786	0	3.93357	0	1	1
D_0__Bacteria;D_1__Bacteroidetes;D_2__Bacteroidia;D_3__Bacteroidales;D_4__Muribaculaceae;D_5__gut metagenome;D_6__gut metagenome	16.2295	4.23743	4.61908	0.917375	0.358946	1		D_0__Bacteria;D_1__Firmicutes;D_2__Erysipelotrichia;D_3__Erysipelotrichales;D_4__Erysipelotrichaceae;__;__	7.15751	-4.82125	4.34429	-1.10979	0.267089	1			D_0__Bacteria;D_1__Firmicutes;D_2__Clostridia;D_3__Clostridiales;D_4__Caldicoprobacteraceae;D_5__Caldicoprobacter;D_6__uncultured bacterium	0.0618387	0	9.12402	0	1	1
D_0__Bacteria;D_1__Firmicutes;D_2__Negativicutes;D_3__Selenomonadales;D_4__Veillonellaceae;__;__	7.25824	4.00874	3.62993	1.10436	0.269438	1		D_0__Bacteria;D_1__Firmicutes;D_2__Clostridia;D_3__Clostridiales;__;__;__	4.35801	-4.77238	8.04991	-0.592849	0.553282	1			D_0__Bacteria;D_1__Firmicutes;D_2__Clostridia;D_3__Clostridiales;D_4__Christensenellaceae;__;__	3.70885	0	9.12402	0	1	1
D_0__Bacteria;D_1__Proteobacteria;D_2__Alphaproteobacteria;D_3__Paracaedibacterales;D_4__Paracaedibacteraceae;D_5__uncultured;D_6__uncultured bacterium	10.4304	3.54584	3.08714	1.14858	0.250728	1		D_0__Bacteria;D_1__Tenericutes;D_2__Mollicutes;D_3__Mollicutes RF39;__;__;__	13.4337	-4.67026	3.0842	-1.51425	0.129962	1			D_0__Bacteria;D_1__Firmicutes;D_2__Clostridia;D_3__Clostridiales;D_4__Lachnospiraceae;D_5__Butyrivibrio;D_6__uncultured bacterium	1.23765	0	9.12402	0	1	1
D_0__Bacteria;D_1__Firmicutes;D_2__Clostridia;D_3__Clostridiales;D_4__Lachnospiraceae;D_5__Lachnospiraceae NK4A136 group;D_6__uncultured bacterium	71.6879	2.68652	3.15864	0.850531	0.39503	1		D_0__Bacteria;D_1__Proteobacteria;D_2__Alphaproteobacteria;D_3__Rickettsiales;D_4__uncultured;D_5__uncultured rumen bacterium;D_6__uncultured rumen bacterium	9.58515	-3.8674	2.85429	-1.35494	0.175436	1			D_0__Bacteria;D_1__Firmicutes;D_2__Clostridia;D_3__Clostridiales;D_4__Lachnospiraceae;D_5__Butyrivibrio;__	4.07177	0	9.12402	0	1	1
D_0__Bacteria;D_1__Bacteroidetes;D_2__Bacteroidia;D_3__Bacteroidales;D_4__Rikenellaceae;D_5__Rikenellaceae RC9 gut group;D_6__uncultured bacterium	60.2786	2.33592	1.5073	1.54973	0.121205	1		D_0__Bacteria;D_1__Firmicutes;D_2__Clostridia;D_3__Clostridiales;D_4__Ruminococcaceae;D_5__[Eubacterium] coprostanoligenes group;D_6__uncultured bacterium	47.4917	-3.07281	2.66997	-1.15088	0.249782	1			D_0__Bacteria;D_1__Firmicutes;D_2__Clostridia;D_3__Clostridiales;D_4__Lachnospiraceae;D_5__Lachnospiraceae NK4A136 group;D_6__uncultured Clostridiales bacterium	0.529313	0	9.12402	0	1	1
D_0__Bacteria;D_1__Firmicutes;D_2__Clostridia;D_3__Clostridiales;D_4__Lachnospiraceae;D_5__Lachnospiraceae UCG-001;D_6__metagenome	22.5042	1.80563	5.08936	0.354785	0.722751	1		D_0__Bacteria;D_1__Firmicutes;D_2__Clostridia;D_3__Clostridiales;D_4__Ruminococcaceae;D_5__Ruminococcaceae UCG-014;D_6__uncultured bacterium	62.9888	-2.73014	2.63635	-1.03558	0.300399	1			D_0__Bacteria;D_1__Firmicutes;D_2__Clostridia;D_3__Clostridiales;D_4__Lachnospiraceae;D_5__Tyzzerella 3;D_6__uncultured rumen bacterium	0.235499	0	9.12402	0	1	1
D_0__Bacteria;D_1__Firmicutes;D_2__Clostridia;D_3__Clostridiales;D_4__Lachnospiraceae;D_5__Lachnospiraceae NK4A136 group;__	174.255	1.77631	2.11825	0.838574	0.401708	1		D_0__Bacteria;D_1__Firmicutes;D_2__Clostridia;D_3__Clostridiales;D_4__Ruminococcaceae;D_5__Ruminococcus 1;D_6__gut metagenome	36.6682	-2.72075	3.09568	-0.878885	0.379463	1			D_0__Bacteria;D_1__Firmicutes;D_2__Clostridia;D_3__Clostridiales;D_4__Lachnospiraceae;D_5__[Eubacterium] ruminantium group;__	0.0155243	0	9.12402	0	1	1
D_0__Bacteria;D_1__Firmicutes;D_2__Clostridia;D_3__Clostridiales;D_4__Lachnospiraceae;D_5__Coprococcus 2;D_6__uncultured bacterium	30.1189	1.72561	4.42188	0.390242	0.696357	1		D_0__Bacteria;D_1__Bacteroidetes;D_2__Bacteroidia;D_3__Bacteroidales;__;__;__	10.3403	-2.51768	3.83192	-0.657029	0.511162	1			D_0__Bacteria;D_1__Firmicutes;D_2__Clostridia;D_3__Clostridiales;D_4__Lachnospiraceae;D_5__[Eubacterium] xylanophilum group;D_6__uncultured organism	0.20404	0	9.12402	0	1	1
D_0__Bacteria;D_1__Bacteroidetes;D_2__Bacteroidia;D_3__Bacteroidales;D_4__p-251-o5;D_5__uncultured bacterium;D_6__uncultured bacterium	161.854	1.52678	1.94301	0.785784	0.431994	1		D_0__Bacteria;D_1__Firmicutes;D_2__Clostridia;D_3__Clostridiales;D_4__Lachnospiraceae;D_5__[Eubacterium] ruminantium group;D_6__uncultured bacterium	74.3843	-2.20478	3.35382	-0.657393	0.510928	1			D_0__Bacteria;D_1__Firmicutes;D_2__Clostridia;D_3__Clostridiales;D_4__Lachnospiraceae;D_5__[Eubacterium] xylanophilum group;__	2.36004	0	9.12402	0	1	1
D_0__Bacteria;D_1__Firmicutes;D_2__Clostridia;D_3__Clostridiales;D_4__Ruminococcaceae;D_5__Ruminococcaceae UCG-010;D_6__uncultured bacterium	24.1097	1.50498	2.02574	0.742928	0.457525	1		D_0__Bacteria;D_1__Cyanobacteria;D_2__Melainabacteria;D_3__Gastranaerophilales;D_4__uncultured bacterium;D_5__uncultured bacterium;D_6__uncultured bacterium	48.3372	-2.11394	1.88633	-1.12066	0.262432	1			D_0__Bacteria;D_1__Firmicutes;D_2__Clostridia;D_3__Clostridiales;D_4__Peptococcaceae;D_5__Peptococcus;__	0.394347	0	9.12402	0	1	1
D_0__Bacteria;D_1__Firmicutes;D_2__Clostridia;D_3__Clostridiales;D_4__Christensenellaceae;D_5__uncultured;D_6__uncultured bacterium	85.9163	1.33809	2.70823	0.494086	0.621246	1		D_0__Bacteria;D_1__Firmicutes;D_2__Clostridia;D_3__Clostridiales;D_4__Ruminococcaceae;D_5__Intestinimonas;__	212.866	-2.0659	1.78266	-1.15889	0.246502	1			D_0__Bacteria;D_1__Firmicutes;D_2__Clostridia;D_3__Clostridiales;D_4__Peptococcaceae;D_5__uncultured;D_6__uncultured bacterium	1.50119	0	6.64244	0	1	1
D_0__Bacteria;D_1__Epsilonbacteraeota;D_2__Campylobacteria;D_3__Campylobacterales;D_4__Helicobacteraceae;D_5__Helicobacter;D_6__unidentified	39.0131	1.21223	3.02871	0.400247	0.688975	1		D_0__Bacteria;D_1__Firmicutes;D_2__Clostridia;D_3__Clostridiales;D_4__Lachnospiraceae;D_5__Lachnospiraceae NK4A136 group;D_6__Clostridiales bacterium CIEAF 020	93.534	-2.02339	3.58165	-0.564933	0.572119	1			D_0__Bacteria;D_1__Firmicutes;D_2__Clostridia;D_3__Clostridiales;D_4__Ruminococcaceae;D_5__Angelakisella;D_6__Angelakisella massiliensis	0.12345	0	9.12402	0	1	1
D_0__Bacteria;D_1__Patescibacteria;D_2__Saccharimonadia;D_3__Saccharimonadales;D_4__Saccharimonadaceae;D_5__Candidatus Saccharimonas;D_6__uncultured rumen bacterium	14.4295	1.06399	4.35452	0.244342	0.806966	1		D_0__Bacteria;D_1__Cyanobacteria;D_2__Melainabacteria;D_3__Gastranaerophilales;D_4__uncultured rumen bacterium;D_5__uncultured rumen bacterium;D_6__uncultured rumen bacterium	61.3644	-1.88236	2.59456	-0.725501	0.468145	1			D_0__Bacteria;D_1__Firmicutes;D_2__Clostridia;D_3__Clostridiales;D_4__Ruminococcaceae;D_5__GCA-900066225;D_6__uncultured bacterium	0.0711763	0	9.12402	0	1	1
D_0__Bacteria;D_1__Bacteroidetes;D_2__Bacteroidia;D_3__Bacteroidales;D_4__Rikenellaceae;D_5__Alistipes;D_6__uncultured bacterium	73.1459	0.905372	1.8842	0.480507	0.630867	1		D_0__Bacteria;D_1__Proteobacteria;D_2__Alphaproteobacteria;D_3__Rhodospirillales;D_4__uncultured;D_5__Alphaproteobacteria bacterium canine oral taxon 081;D_6__Alphaproteobacteria bacterium canine oral taxon 081	10.5359	-1.85823	3.34702	-0.55519	0.578765	1			D_0__Bacteria;D_1__Firmicutes;D_2__Clostridia;D_3__Clostridiales;D_4__Ruminococcaceae;D_5__Oscillibacter;__	3.37733	0	9.12402	0	1	1
D_0__Bacteria;D_1__Firmicutes;D_2__Clostridia;D_3__Clostridiales;D_4__Ruminococcaceae;D_5__Ruminococcaceae UCG-014;D_6__unidentified	102.222	0.821965	2.4109	0.340936	0.733151	1		D_0__Bacteria;D_1__Cyanobacteria;D_2__Melainabacteria;D_3__Gastranaerophilales;__;__;__	53.0148	-1.66254	2.4021	-0.692117	0.488864	1			D_0__Bacteria;D_1__Firmicutes;D_2__Clostridia;D_3__Clostridiales;D_4__Ruminococcaceae;D_5__Ruminiclostridium 1;D_6__uncultured organism	0.164712	0	9.12402	0	1	1
D_0__Bacteria;D_1__Firmicutes;D_2__Clostridia;D_3__Clostridiales;D_4__Ruminococcaceae;D_5__Ruminococcaceae UCG-010;D_6__uncultured rumen bacterium	43.752	0.797499	2.07819	0.383746	0.701167	1		D_0__Bacteria;D_1__Tenericutes;D_2__Mollicutes;D_3__Mollicutes RF39;D_4__uncultured bacterium;D_5__uncultured bacterium;D_6__uncultured bacterium	9.0022	-1.46119	3.39614	-0.430249	0.667014	1			D_0__Bacteria;D_1__Firmicutes;D_2__Clostridia;D_3__Clostridiales;D_4__Ruminococcaceae;D_5__Ruminiclostridium 5;D_6__uncultured Clostridiales bacterium	0.0443101	0	9.12402	0	1	1
D_0__Bacteria;D_1__Firmicutes;D_2__Clostridia;D_3__Clostridiales;D_4__Clostridiales vadinBB60 group;D_5__uncultured bacterium;D_6__uncultured bacterium	238.996	0.750784	1.04556	0.718066	0.472717	1		D_0__Bacteria;D_1__Firmicutes;D_2__Clostridia;D_3__Clostridiales;D_4__Ruminococcaceae;D_5__Ruminococcus 1;D_6__uncultured Ruminococcus sp.	14.2724	-1.19814	5.60119	-0.213907	0.830619	1			D_0__Bacteria;D_1__Firmicutes;D_2__Clostridia;D_3__Clostridiales;D_4__Ruminococcaceae;D_5__Ruminiclostridium 5;__	0.0717357	0	9.12402	0	1	1
D_0__Bacteria;D_1__Firmicutes;D_2__Clostridia;D_3__Clostridiales;D_4__Ruminococcaceae;D_5__Ruminococcus 1;D_6__uncultured rumen bacterium	105.794	0.719068	3.10735	0.231409	0.816997	1		D_0__Bacteria;D_1__Bacteroidetes;D_2__Bacteroidia;D_3__Bacteroidales;D_4__Rikenellaceae;D_5__Alistipes;__	50.6376	-1.04787	2.03605	-0.514661	0.60679	1			D_0__Bacteria;D_1__Firmicutes;D_2__Clostridia;D_3__Clostridiales;D_4__Ruminococcaceae;D_5__Ruminiclostridium 9;__	1.59762	0	9.12402	0	1	1
D_0__Bacteria;D_1__Firmicutes;D_2__Clostridia;D_3__Clostridiales;D_4__Ruminococcaceae;D_5__Ruminiclostridium 6;D_6__uncultured bacterium	265.984	0.713534	1.32304	0.539312	0.589671	1		D_0__Bacteria;D_1__Elusimicrobia;D_2__Elusimicrobia;D_3__Elusimicrobiales;D_4__Elusimicrobiaceae;D_5__Elusimicrobium;D_6__uncultured bacterium	42.9204	-0.953144	2.15028	-0.443265	0.657574	1			D_0__Bacteria;D_1__Firmicutes;D_2__Clostridia;D_3__Clostridiales;D_4__Ruminococcaceae;D_5__Ruminiclostridium;D_6__uncultured bacterium	5.66978	0	7.14839	0	1	1
D_0__Bacteria;D_1__Firmicutes;D_2__Bacilli;D_3__Lactobacillales;D_4__Lactobacillaceae;D_5__Lactobacillus;D_6__Lactobacillus rodentium	12.2392	0.663808	3.80348	0.174526	0.861452	1		D_0__Bacteria;D_1__Firmicutes;D_2__Clostridia;D_3__Clostridiales;D_4__Ruminococcaceae;D_5__Ruminococcaceae UCG-010;__	17.168	-0.758526	2.84151	-0.266945	0.789512	1			D_0__Bacteria;D_1__Firmicutes;D_2__Clostridia;D_3__Clostridiales;D_4__Ruminococcaceae;D_5__Ruminiclostridium;D_6__uncultured organism	0.0218808	0	9.12402	0	1	1
D_0__Bacteria;D_1__Firmicutes;D_2__Clostridia;D_3__Clostridiales;D_4__Ruminococcaceae;D_5__Ruminococcaceae UCG-010;D_6__uncultured organism	18.8722	0.618787	3.10884	0.199041	0.842231	1		D_0__Bacteria;D_1__Firmicutes;D_2__Clostridia;D_3__Clostridiales;D_4__Ruminococcaceae;D_5__Papillibacter;D_6__uncultured bacterium	5.06853	-0.67236	4.17877	-0.160899	0.872173	1			D_0__Bacteria;D_1__Firmicutes;D_2__Clostridia;D_3__Clostridiales;D_4__Ruminococcaceae;D_5__Ruminococcaceae NK4A214 group;D_6__uncultured bacterium	10.256	0	5.40475	0	1	1
D_0__Bacteria;D_1__Bacteroidetes;D_2__Bacteroidia;D_3__Bacteroidales;D_4__Prevotellaceae;D_5__Prevotellaceae UCG-001;D_6__bacterium P3	125.308	0.563545	2.1025	0.268035	0.788672	1		D_0__Bacteria;D_1__Firmicutes;D_2__Clostridia;D_3__Clostridiales;D_4__Ruminococcaceae;D_5__uncultured;__	89.686	-0.592001	3.24026	-0.182702	0.855032	1			D_0__Bacteria;D_1__Firmicutes;D_2__Clostridia;D_3__Clostridiales;D_4__Ruminococcaceae;D_5__Ruminococcaceae UCG-005;D_6__uncultured Clostridiales bacterium	0.168829	0	9.12402	0	1	1
D_0__Bacteria;D_1__Bacteroidetes;D_2__Bacteroidia;D_3__Bacteroidales;D_4__Rs-E47 termite group;D_5__uncultured bacterium;D_6__uncultured bacterium	48.6403	0.550742	1.87688	0.293434	0.76919	1		D_0__Bacteria;D_1__Bacteroidetes;D_2__Bacteroidia;D_3__Bacteroidales;D_4__Prevotellaceae;__;__	265.656	-0.556905	1.53189	-0.363542	0.7162	1			D_0__Bacteria;D_1__Firmicutes;D_2__Clostridia;D_3__Clostridiales;D_4__Ruminococcaceae;D_5__Ruminococcaceae UCG-009;D_6__uncultured bacterium	0.194197	0	9.12402	0	1	1
D_0__Bacteria;D_1__Firmicutes;D_2__Clostridia;D_3__Clostridiales;D_4__Ruminococcaceae;D_5__Fournierella;D_6__uncultured Firmicutes bacterium	19.9445	0.529079	2.91759	0.181341	0.8561	1		D_0__Bacteria;D_1__Bacteroidetes;D_2__Bacteroidia;D_3__Bacteroidales;D_4__Prevotellaceae;D_5__Prevotella 1;__	272.996	-0.543279	1.24064	-0.437903	0.661456	1			D_0__Bacteria;D_1__Firmicutes;D_2__Clostridia;D_3__Clostridiales;D_4__Ruminococcaceae;D_5__Ruminococcaceae UCG-009;D_6__uncultured rumen bacterium	0.0395223	0	9.12402	0	1	1
D_0__Bacteria;D_1__Patescibacteria;D_2__Saccharimonadia;D_3__Saccharimonadales;D_4__Saccharimonadaceae;D_5__Candidatus Saccharimonas;D_6__uncultured bacterium	541.28	0.520175	0.964545	0.539296	0.589683	1		D_0__Bacteria;D_1__Bacteroidetes;D_2__Bacteroidia;D_3__Bacteroidales;D_4__Muribaculaceae;__;__	303.11	-0.447281	0.948343	-0.471645	0.63718	1			D_0__Bacteria;D_1__Firmicutes;D_2__Clostridia;D_3__Clostridiales;D_4__Ruminococcaceae;D_5__Ruminococcaceae UCG-013;D_6__uncultured bacterium	0.421017	0	9.12402	0	1	1
D_0__Bacteria;D_1__Tenericutes;D_2__Mollicutes;D_3__Anaeroplasmatales;D_4__Anaeroplasmataceae;D_5__Anaeroplasma;D_6__uncultured bacterium	336.951	0.433379	1.06055	0.408635	0.682807	1		D_0__Bacteria;D_1__Epsilonbacteraeota;D_2__Campylobacteria;D_3__Campylobacterales;D_4__Helicobacteraceae;D_5__Helicobacter;__	68.8969	-0.43747	2.16131	-0.202409	0.839597	1			D_0__Bacteria;D_1__Firmicutes;D_2__Clostridia;D_3__Clostridiales;D_4__Ruminococcaceae;D_5__Ruminococcaceae UCG-014;D_6__uncultured rumen bacterium	1.12187	0	9.12402	0	1	1
D_0__Bacteria;D_1__Proteobacteria;D_2__Alphaproteobacteria;D_3__Rhodospirillales;D_4__uncultured;D_5__gut metagenome;D_6__gut metagenome	30.086	0.414127	2.20177	0.188089	0.850807	1		D_0__Bacteria;D_1__Firmicutes;D_2__Clostridia;D_3__Clostridiales;D_4__Lachnospiraceae;D_5__Roseburia;__	46.5306	-0.347359	3.80126	-0.0913799	0.927191	1			D_0__Bacteria;D_1__Firmicutes;D_2__Clostridia;D_3__Clostridiales;D_4__Ruminococcaceae;D_5__Ruminococcaceae UCG-014;D_6__unidentified rumen bacterium JW32	0.286908	0	9.12402	0	1	1
D_0__Bacteria;D_1__Firmicutes;D_2__Clostridia;D_3__Clostridiales;D_4__Ruminococcaceae;D_5__Ruminococcaceae UCG-010;D_6__metagenome	18.8856	0.394447	2.5577	0.15422	0.877437	1		D_0__Bacteria;D_1__Firmicutes;D_2__Clostridia;D_3__Clostridiales;D_4__Ruminococcaceae;D_5__Ruminococcus 1;__	573.421	-0.340699	0.916286	-0.371826	0.710022	1			D_0__Bacteria;D_1__Firmicutes;D_2__Clostridia;D_3__Clostridiales;D_4__Ruminococcaceae;D_5__Ruminococcus 1;D_6__bacterium XPD3002	3.86926	0	7.94642	0	1	1
D_0__Bacteria;D_1__Firmicutes;D_2__Erysipelotrichia;D_3__Erysipelotrichales;D_4__Erysipelotrichaceae;D_5__uncultured;D_6__uncultured bacterium	9.90881	0.36311	2.26511	0.160306	0.87264	1		D_0__Bacteria;D_1__Firmicutes;D_2__Clostridia;D_3__Clostridiales;D_4__Ruminococcaceae;D_5__Ruminococcaceae UCG-014;__	115.47	-0.268131	2.24347	-0.119516	0.904866	1			D_0__Bacteria;D_1__Firmicutes;D_2__Clostridia;D_3__Clostridiales;D_4__Ruminococcaceae;D_5__[Eubacterium] coprostanoligenes group;D_6__Clostridiales bacterium 42_27	5.44099	0	7.58525	0	1	1
D_0__Bacteria;D_1__Bacteroidetes;D_2__Bacteroidia;D_3__Bacteroidales;D_4__Muribaculaceae;D_5__uncultured organism;D_6__uncultured organism	215.961	0.358385	1.73563	0.206487	0.836411	1		D_0__Bacteria;D_1__Firmicutes;D_2__Clostridia;D_3__Clostridiales;D_4__Ruminococcaceae;D_5__[Eubacterium] coprostanoligenes group;__	54.0894	-0.240721	3.96316	-0.0607396	0.951567	1			D_0__Bacteria;D_1__Firmicutes;D_2__Clostridia;D_3__Clostridiales;D_4__Ruminococcaceae;D_5__uncultured;D_6__uncultured bacterium	2.40612	0	6.81212	0	1	1
D_0__Bacteria;D_1__Firmicutes;D_2__Clostridia;D_3__Clostridiales;D_4__Lachnospiraceae;D_5__uncultured;D_6__uncultured bacterium	101.951	0.336848	2.75436	0.122296	0.902664	1		D_0__Bacteria;D_1__Bacteroidetes;D_2__Bacteroidia;D_3__Bacteroidales;D_4__Prevotellaceae;D_5__Prevotellaceae Ga6A1 group;D_6__uncultured bacterium	336.482	-0.240534	0.79351	-0.303127	0.761793	1			D_0__Bacteria;D_1__Firmicutes;D_2__Erysipelotrichia;D_3__Erysipelotrichales;D_4__Erysipelotrichaceae;D_5__Allobaculum;__	0.279706	0	9.12402	0	1	1
D_0__Bacteria;D_1__Spirochaetes;D_2__Spirochaetia;D_3__Spirochaetales;D_4__Spirochaetaceae;D_5__Treponema 2;D_6__uncultured bacterium	8.86855	0.277577	4.28923	0.0647151	0.948401	1		D_0__Bacteria;D_1__Firmicutes;D_2__Clostridia;D_3__Clostridiales;D_4__Ruminococcaceae;__;__	235.032	-0.140407	1.51844	-0.0924677	0.926326	1			D_0__Bacteria;D_1__Firmicutes;D_2__Erysipelotrichia;D_3__Erysipelotrichales;D_4__Erysipelotrichaceae;D_5__Dubosiella;D_6__Dubosiella newyorkensis	1.12752	0	9.02695	0	1	1
D_0__Bacteria;D_1__Bacteroidetes;D_2__Bacteroidia;D_3__Bacteroidales;D_4__Marinifilaceae;D_5__Odoribacter;D_6__uncultured bacterium	8.20426	0.277577	4.37875	0.0633919	0.949454	1		D_0__Bacteria;D_1__Spirochaetes;D_2__Spirochaetia;D_3__Spirochaetales;D_4__Spirochaetaceae;D_5__Treponema 2;__	65.8039	-0.0708771	1.60349	-0.0442018	0.964744	1			D_0__Bacteria;D_1__Firmicutes;D_2__Erysipelotrichia;D_3__Erysipelotrichales;D_4__Erysipelotrichaceae;D_5__Dubosiella;__	9.59805	0	4.08891	0	1	1
D_0__Bacteria;D_1__Firmicutes;D_2__Clostridia;D_3__Clostridiales;D_4__Clostridiales vadinBB60 group;D_5__uncultured rumen bacterium;D_6__uncultured rumen bacterium	5.32439	0.277577	4.6368	0.0598639	0.952264	1		D_0__Bacteria;D_1__Firmicutes;D_2__Clostridia;D_3__Clostridiales;D_4__Lachnospiraceae;__;__	1384.9	-0.038095	0.589257	-0.0646491	0.948453	1			D_0__Bacteria;D_1__Firmicutes;D_2__Erysipelotrichia;D_3__Erysipelotrichales;D_4__Erysipelotrichaceae;D_5__Erysipelotrichaceae UCG-004;D_6__uncultured bacterium	3.49309	0	4.30269	0	1	1
D_0__Bacteria;D_1__Firmicutes;D_2__Clostridia;D_3__Clostridiales;D_4__Ruminococcaceae;D_5__Ruminococcaceae UCG-013;D_6__uncultured Firmicutes bacterium	8.61571	0.277577	4.98278	0.0557072	0.955575	1		D_0__Bacteria;D_1__Bacteroidetes;D_2__Bacteroidia;D_3__Bacteroidales;D_4__Prevotellaceae;D_5__Prevotellaceae UCG-003;D_6__uncultured Bacteroidales bacterium	117.059	-0.0278589	0.646093	-0.043119	0.965607	1			D_0__Bacteria;D_1__Firmicutes;D_2__Erysipelotrichia;D_3__Erysipelotrichales;D_4__Erysipelotrichaceae;D_5__Ileibacterium;D_6__uncultured bacterium	22.4291	0	4.49084	0	1	1
D_0__Bacteria;D_1__Cyanobacteria;D_2__Melainabacteria;D_3__Gastranaerophilales;D_4__gut metagenome;D_5__gut metagenome;D_6__gut metagenome	9.88383	0.277576	5.40384	0.0513664	0.959034	1		D_0__Bacteria;D_1__Firmicutes;D_2__Erysipelotrichia;D_3__Erysipelotrichales;D_4__Erysipelotrichaceae;D_5__Allobaculum;D_6__gut metagenome	575.644	-0.00990701	1.04933	-0.00944131	0.992467	1			D_0__Bacteria;D_1__Firmicutes;D_2__Erysipelotrichia;D_3__Erysipelotrichales;D_4__Erysipelotrichaceae;D_5__uncultured;D_6__uncultured Erysipelotrichaceae bacterium	0.279346	0	9.12402	0	1	1
D_0__Bacteria;D_1__Firmicutes;D_2__Clostridia;D_3__Clostridiales;D_4__Family XIII;D_5__Family XIII AD3011 group;D_6__uncultured bacterium	0.713235	0.277575	6.00463	0.0462268	0.963129	1		D_0__Bacteria;D_1__Bacteroidetes;D_2__Bacteroidia;D_3__Bacteroidales;D_4__Muribaculaceae;D_5__uncultured bacterium;D_6__uncultured bacterium	5957.84	-2.1e-15	0.00948205	-2.21e-13	1	1			D_0__Bacteria;D_1__Proteobacteria;D_2__Alphaproteobacteria;D_3__Paracaedibacterales;D_4__Paracaedibacteraceae;D_5__uncultured;D_6__uncultured alpha proteobacterium	0.00889704	0	9.12402	0	1	1
D_0__Bacteria;D_1__Bacteroidetes;D_2__Bacteroidia;D_3__Sphingobacteriales;D_4__Sphingobacteriaceae;__;__	2.16578	0.277574	6.77725	0.0409567	0.96733	1											D_0__Bacteria;D_1__Proteobacteria;D_2__Alphaproteobacteria;D_3__Paracaedibacterales;D_4__Paracaedibacteraceae;D_5__uncultured;__	5.54449	0	4.21689	0	1	1
D_0__Bacteria;D_1__Firmicutes;D_2__Clostridia;D_3__Clostridiales;D_4__Family XIII;D_5__Anaerovorax;D_6__uncultured bacterium	0.617272	0.277573	6.90572	0.0401947	0.967938	1		Family-level changes									D_0__Bacteria;D_1__Proteobacteria;D_2__Alphaproteobacteria;D_3__Rhodospirillales;D_4__uncultured;D_5__uncultured bacterium;D_6__uncultured bacterium	0.126012	0	9.12402	0	1	1
D_0__Bacteria;D_1__Firmicutes;D_2__Clostridia;D_3__Clostridiales;D_4__Ruminococcaceae;D_5__Ruminococcaceae UCG-014;D_6__unidentified rumen bacterium RFN25	4.63939	0.277573	7.07147	0.0392525	0.968689	1		Negative log2 fold changes are families that decrease after treatment	baseMean	log2FoldChange	lfcSE	stat	pvalue	padj			D_0__Bacteria;D_1__Proteobacteria;D_2__Alphaproteobacteria;D_3__Rickettsiales;D_4__uncultured;D_5__uncultured alpha proteobacterium;D_6__uncultured alpha proteobacterium	0.115627	0	9.12402	0	1	1
D_0__Bacteria;D_1__Bacteroidetes;D_2__Bacteroidia;D_3__Bacteroidales;D_4__Rikenellaceae;D_5__Alistipes;D_6__Faecalibacterium prausnitzii	0.643445	0.277572	7.41571	0.0374303	0.970142	1		D_0__Bacteria;D_1__Tenericutes;D_2__Mollicutes;D_3__Mollicutes RF39;__	13.117	-4.57702	3.04743	-1.50193	0.133115	1			D_0__Bacteria;D_1__Proteobacteria;D_2__Alphaproteobacteria;D_3__Rickettsiales;D_4__uncultured;__;__	0.367075	0	9.12402	0	1	1
D_0__Bacteria;D_1__Bacteroidetes;D_2__Bacteroidia;D_3__Bacteroidales;D_4__Marinifilaceae;D_5__Odoribacter;__	3.61563	0.277572	7.42542	0.0373814	0.970181	1		D_0__Bacteria;D_1__Firmicutes;D_2__Clostridia;D_3__Clostridiales;D_4__Family XIII	1.51904	-3.88015	3.81836	-1.01618	0.309542	1			D_0__Bacteria;D_1__Proteobacteria;D_2__Deltaproteobacteria;D_3__Desulfovibrionales;D_4__Desulfovibrionaceae;__;__	0.152816	0	9.12402	0	1	1
D_0__Bacteria;D_1__Bacteroidetes;D_2__Bacteroidia;D_3__Bacteroidales;D_4__Prevotellaceae;D_5__Prevotella 1;D_6__uncultured bacterium	1.27189	0.277571	8.23232	0.0337172	0.973103	1		D_0__Bacteria;D_1__Proteobacteria;D_2__Alphaproteobacteria;D_3__Rickettsiales;D_4__uncultured	10.2324	-3.38317	2.7018	-1.25219	0.2105	1			D_0__Bacteria;D_1__Proteobacteria;D_2__Gammaproteobacteria;D_3__Betaproteobacteriales;D_4__Burkholderiaceae;D_5__Oxalobacter;__	0.723654	0	9.12402	0	1	1
D_0__Bacteria;D_1__Verrucomicrobia;D_2__Verrucomicrobiae;D_3__Opitutales;D_4__Puniceicoccaceae;D_5__uncultured;D_6__metagenome	0.628543	0.277571	8.23624	0.0337011	0.973115	1		D_0__Bacteria;D_1__Bacteroidetes;D_2__Bacteroidia;D_3__Bacteroidales;__	9.80066	-2.22789	3.78682	-0.588328	0.556312	1			D_0__Bacteria;D_1__Proteobacteria;D_2__Gammaproteobacteria;D_3__Betaproteobacteriales;D_4__Burkholderiaceae;D_5__Parasutterella;D_6__Burkholderiales bacterium YL45	1.7707	0	4.30034	0	1	1
D_0__Bacteria;D_1__Firmicutes;D_2__Clostridia;D_3__Clostridiales;D_4__Lachnospiraceae;D_5__[Eubacterium] xylanophilum group;D_6__uncultured bacterium	3.29715	0.27757	8.47505	0.0327514	0.973873	1		D_0__Bacteria;D_1__Cyanobacteria;D_2__Melainabacteria;D_3__Gastranaerophilales;__	53.534	-1.93848	2.36446	-0.819842	0.412306	1			D_0__Bacteria;D_1__Proteobacteria;D_2__Gammaproteobacteria;D_3__Coxiellales;D_4__Coxiellaceae;D_5__Coxiella;D_6__uncultured Coxiellaceae bacterium	0.205725	0	9.12402	0	1	1
D_0__Bacteria;D_1__Firmicutes;D_2__Clostridia;D_3__Clostridiales;D_4__Ruminococcaceae;D_5__Ruminococcaceae UCG-014;D_6__unidentified rumen bacterium 12-124	7.23964	0.277569	8.78908	0.0315812	0.974806	1		D_0__Bacteria;D_1__Cyanobacteria;D_2__Melainabacteria;D_3__Gastranaerophilales;D_4__uncultured bacterium	46.8035	-1.76421	1.84504	-0.956194	0.338974	1			D_0__Bacteria;D_1__Spirochaetes;D_2__Spirochaetia;D_3__Spirochaetales;D_4__Spirochaetaceae;D_5__GWE2-31-10;D_6__Spirochaetes bacterium GWE1_32_154	0.113748	0	9.12402	0	1	1
D_0__Bacteria;D_1__Proteobacteria;D_2__Alphaproteobacteria;D_3__Rickettsiales;D_4__Mitochondria;D_5__uncultured alpha proteobacterium;D_6__uncultured alpha proteobacterium	1.06079	0.277569	9.0313	0.0307341	0.975482	1		D_0__Bacteria;D_1__Cyanobacteria;D_2__Melainabacteria;D_3__Gastranaerophilales;D_4__uncultured rumen bacterium	58.7093	-1.4577	2.52742	-0.576753	0.564106	1			D_0__Bacteria;D_1__Spirochaetes;D_2__Spirochaetia;D_3__Spirochaetales;D_4__Spirochaetaceae;D_5__Sphaerochaeta;D_6__Spirochaeta sp. canine oral taxon 379	0.983535	0	7.54412	0	1	1
D_0__Bacteria;D_1__Firmicutes;D_2__Bacilli;D_3__Lactobacillales;D_4__Lactobacillaceae;D_5__Lactobacillus;__	1.46505	0.277569	9.03527	0.0307206	0.975492	1		D_0__Bacteria;D_1__Tenericutes;D_2__Mollicutes;D_3__Mollicutes RF39;D_4__uncultured bacterium	8.73279	-1.27718	3.36731	-0.379288	0.704474	1			D_0__Bacteria;D_1__Spirochaetes;D_2__Spirochaetia;D_3__Spirochaetales;D_4__Spirochaetaceae;__;__	6.92197	0	5.06293	0	1	1
D_0__Bacteria;D_1__Firmicutes;D_2__Clostridia;D_3__Clostridiales;D_4__Clostridiales vadinBB60 group;D_5__uncultured Clostridiales bacterium;D_6__uncultured Clostridiales bacterium	0.257834	0.277568	9.12402	0.0304217	0.975731	1		D_0__Bacteria;D_1__Elusimicrobia;D_2__Elusimicrobia;D_3__Elusimicrobiales;D_4__Elusimicrobiaceae	43.4395	-0.858748	2.11881	-0.405297	0.685259	1			D_0__Bacteria;D_1__Tenericutes;D_2__Mollicutes;D_3__Anaeroplasmatales;D_4__Anaeroplasmataceae;D_5__Anaeroplasma;__	0.0111768	0	9.12402	0	1	1
D_0__Bacteria;D_1__Firmicutes;D_2__Clostridia;D_3__Clostridiales;D_4__Lachnospiraceae;D_5__Tyzzerella 3;D_6__uncultured bacterium	0.120661	0.277568	9.12402	0.0304217	0.975731	1		D_0__Bacteria;D_1__Firmicutes;D_2__Clostridia;D_3__Clostridiales;D_4__Ruminococcaceae	2194.48	-0.138293	0.178619	-0.774234	0.438792	1			D_0__Bacteria;D_1__Tenericutes;D_2__Mollicutes;D_3__Izimaplasmatales;D_4__gut metagenome;D_5__gut metagenome;D_6__gut metagenome	5.77533	0	7.17607	0	1	1
D_0__Bacteria;D_1__Firmicutes;D_2__Clostridia;D_3__Clostridiales;D_4__Lachnospiraceae;D_5__Tyzzerella 3;__	0.222841	0.277568	9.12402	0.0304217	0.975731	1		D_0__Bacteria;D_1__Bacteroidetes;D_2__Bacteroidia;D_3__Bacteroidales;D_4__Prevotellaceae	1092.31	-0.0859648	0.386786	-0.222254	0.824116	1			D_0__Bacteria;D_1__Tenericutes;D_2__Mollicutes;D_3__Mollicutes RF39;D_4__gut metagenome;D_5__gut metagenome;D_6__gut metagenome	0.210238	0	9.12402	0	1	1
D_0__Bacteria;D_1__Firmicutes;D_2__Clostridia;D_3__Clostridiales;D_4__Ruminococcaceae;D_5__Ruminococcaceae UCG-014;D_6__gut metagenome	0.26967	0.277568	9.12402	0.0304217	0.975731	1		D_0__Bacteria;D_1__Proteobacteria;D_2__Deltaproteobacteria;D_3__Desulfovibrionales;D_4__Desulfovibrionaceae	40.9111	-0.036464	2.72952	-0.0133592	0.989341	1			D_0__Bacteria;D_1__Tenericutes;D_2__Mollicutes;D_3__Mollicutes RF39;D_4__uncultured rumen bacterium;D_5__uncultured rumen bacterium;D_6__uncultured rumen bacterium	0.700637	0	9.12402	0	1	1
D_0__Bacteria;D_1__Firmicutes;D_2__Clostridia;D_3__Clostridiales;D_4__Ruminococcaceae;D_5__[Eubacterium] coprostanoligenes group;D_6__gut metagenome	50.1981	0.216984	1.79343	0.120988	0.9037	1		D_0__Bacteria;D_1__Firmicutes;D_2__Erysipelotrichia;D_3__Erysipelotrichales;D_4__Erysipelotrichaceae	667.458	-0.0129518	0.906926	-0.014281	0.988606	1			D_0__Bacteria;D_1__Tenericutes;D_2__Mollicutes;D_3__Mollicutes RF39;D_4__unidentified;D_5__unidentified;D_6__unidentified	0.0916511	0	9.12402	0	1	1
D_0__Bacteria;D_1__Bacteroidetes;D_2__Bacteroidia;__;__;__;__	125.535	0.172969	1.33548	0.129518	0.896947	1											D_0__Bacteria;D_1__Tenericutes;D_2__Mollicutes;D_3__Mycoplasmatales;D_4__Mycoplasmataceae;D_5__Ureaplasma;D_6__gut metagenome	0.0933106	0	9.12402	0	1	1
D_0__Bacteria;D_1__Bacteroidetes;D_2__Bacteroidia;D_3__Bacteroidales;D_4__F082;D_5__uncultured bacterium;D_6__uncultured bacterium	11.2235	0.117193	3.95568	0.0296266	0.976365	1											D_0__Bacteria;D_1__Verrucomicrobia;D_2__Verrucomicrobiae;D_3__Opitutales;D_4__Puniceicoccaceae;__;__	0.0174428	0	9.12402	0	1	1
D_0__Bacteria;D_1__Firmicutes;D_2__Clostridia;D_3__Clostridiales;D_4__Ruminococcaceae;D_5__Oscillibacter;D_6__Oscillibacter sp. 1-3	12.0331	0.0132878	6.73594	0.00197268	0.998426	1
																	Family-level
Family-level changes																	Families counted, but no log2 fold change after treatment	baseMean	log2FoldChange	lfcSE	stat	pvalue	padj
Positive log2 fold changes are families that increase after treatment	baseMean	log2FoldChange	lfcSE	stat	pvalue	padj											D_0__Archaea;D_1__Euryarchaeota;D_2__Methanomicrobia;D_3__Methanosarcinales;D_4__Methanosarcinaceae	0.234548	0	9.12402	0	1	1
D_0__Bacteria;D_1__Bacteroidetes;D_2__Bacteroidia;D_3__Bacteroidales;D_4__Marinifilaceae	19.8396	7.6765	3.33962	2.29862	0.0215267	1											D_0__Bacteria;D_1__Deferribacteres;D_2__Deferribacteres;D_3__Deferribacterales;D_4__Deferribacteraceae	5.82428	0	3.80122	0	1	1
D_0__Bacteria;D_1__Firmicutes;D_2__Negativicutes;D_3__Selenomonadales;D_4__Veillonellaceae	5.74263	4.41991	3.52945	1.25229	0.210463	1											D_0__Bacteria;D_1__Firmicutes;D_2__Clostridia;D_3__Clostridiales;D_4__Caldicoprobacteraceae	0.0413983	0	9.12402	0	1	1
D_0__Bacteria;D_1__Proteobacteria;D_2__Alphaproteobacteria;D_3__Paracaedibacterales;D_4__Paracaedibacteraceae	14.3739	3.56569	2.13667	1.66881	0.0951555	1											D_0__Bacteria;D_1__Firmicutes;D_2__Clostridia;D_3__Clostridiales;D_4__Peptococcaceae	1.59664	0	6.57139	0	1	1
D_0__Bacteria;D_1__Firmicutes;D_2__Bacilli;D_3__Lactobacillales;D_4__Lactobacillaceae	20.494	1.87214	3.32139	0.56366	0.572985	1											D_0__Bacteria;D_1__Proteobacteria;D_2__Gammaproteobacteria;D_3__Betaproteobacteriales;D_4__Burkholderiaceae	2.42806	0	3.9133	0	1	1
D_0__Bacteria;D_1__Firmicutes;D_2__Clostridia;D_3__Clostridiales;__	6.65343	1.71894	7.45402	0.230605	0.817621	1											D_0__Bacteria;D_1__Proteobacteria;D_2__Gammaproteobacteria;D_3__Coxiellales;D_4__Coxiellaceae	0.202017	0	9.12402	0	1	1
D_0__Bacteria;D_1__Bacteroidetes;D_2__Bacteroidia;D_3__Bacteroidales;D_4__p-251-o5	151.275	1.53647	1.88263	0.816132	0.414425	1											D_0__Bacteria;D_1__Tenericutes;D_2__Mollicutes;D_3__Izimaplasmatales;D_4__gut metagenome	4.17802	0	7.7992	0	1	1
D_0__Bacteria;D_1__Firmicutes;D_2__Clostridia;D_3__Clostridiales;D_4__Christensenellaceae	145.589	1.51477	2.0438	0.741156	0.458599	1											D_0__Bacteria;D_1__Tenericutes;D_2__Mollicutes;D_3__Mollicutes RF39;D_4__gut metagenome	0.198227	0	9.12402	0	1	1
D_0__Bacteria;D_1__Bacteroidetes;D_2__Bacteroidia;D_3__Bacteroidales;D_4__Rikenellaceae	181.082	1.15834	0.857422	1.35096	0.176708	1											D_0__Bacteria;D_1__Tenericutes;D_2__Mollicutes;D_3__Mollicutes RF39;D_4__uncultured rumen bacterium	0.729397	0	9.12402	0	1	1
D_0__Bacteria;D_1__Firmicutes;D_2__Clostridia;D_3__Clostridiales;D_4__Clostridiales vadinBB60 group	238.301	0.976434	0.938138	1.04082	0.297959	1											D_0__Bacteria;D_1__Tenericutes;D_2__Mollicutes;D_3__Mollicutes RF39;D_4__unidentified	0.0860594	0	9.12402	0	1	1
D_0__Bacteria;D_1__Bacteroidetes;D_2__Bacteroidia;D_3__Bacteroidales;D_4__Rs-E47 termite group	40.9418	0.947872	1.78786	0.530171	0.595994	1											D_0__Bacteria;D_1__Tenericutes;D_2__Mollicutes;D_3__Mycoplasmatales;D_4__Mycoplasmataceae	0.197957	0	9.12402	0	1	1
D_0__Bacteria;D_1__Patescibacteria;D_2__Saccharimonadia;D_3__Saccharimonadales;D_4__Saccharimonadaceae	533.491	0.753267	0.897666	0.83914	0.401391	1
D_0__Bacteria;D_1__Spirochaetes;D_2__Spirochaetia;D_3__Spirochaetales;D_4__Spirochaetaceae	75.8485	0.553963	1.47647	0.375193	0.707517	1
D_0__Bacteria;D_1__Tenericutes;D_2__Mollicutes;D_3__Anaeroplasmatales;D_4__Anaeroplasmataceae	306.12	0.497735	0.993526	0.500979	0.616386	1
D_0__Bacteria;D_1__Cyanobacteria;D_2__Melainabacteria;D_3__Gastranaerophilales;D_4__gut metagenome	7.90151	0.419206	5.53591	0.0757248	0.939638	1
D_0__Bacteria;D_1__Bacteroidetes;D_2__Bacteroidia;D_3__Sphingobacteriales;D_4__Sphingobacteriaceae	1.96257	0.419201	7.10039	0.0590392	0.952921	1
D_0__Bacteria;D_1__Verrucomicrobia;D_2__Verrucomicrobiae;D_3__Opitutales;D_4__Puniceicoccaceae	0.691907	0.419198	8.23114	0.0509283	0.959383	1
D_0__Bacteria;D_1__Proteobacteria;D_2__Alphaproteobacteria;D_3__Rickettsiales;D_4__Mitochondria	0.782856	0.419195	9.12402	0.045944	0.963355	1
D_0__Bacteria;D_1__Bacteroidetes;D_2__Bacteroidia;__;__	107.506	0.306132	1.24671	0.245553	0.806028	1
D_0__Bacteria;D_1__Firmicutes;D_2__Clostridia;D_3__Clostridiales;D_4__Lachnospiraceae	1861.13	0.277593	0.447904	0.61976	0.535416	1
D_0__Bacteria;D_1__Bacteroidetes;D_2__Bacteroidia;D_3__Bacteroidales;D_4__F082	10.1403	0.217277	3.88303	0.0559556	0.955377	1
D_0__Bacteria;D_1__Bacteroidetes;D_2__Bacteroidia;D_3__Bacteroidales;D_4__Muribaculaceae	6672.18	0.180766	0.172886	1.04558	0.295753	1
D_0__Bacteria;D_1__Epsilonbacteraeota;D_2__Campylobacteria;D_3__Campylobacterales;D_4__Helicobacteraceae	96.2402	0.179476	1.18907	0.150939	0.880024	1
D_0__Bacteria;D_1__Proteobacteria;D_2__Alphaproteobacteria;D_3__Rhodospirillales;D_4__uncultured	52.7423	0.0910443	1.64347	0.0553975	0.955822	1

## Sheet: Table S11 16S Female HK-treat
Table S11. 16S change in taxa abundance in females post-heat-killed L. reuteri treatment relative to pre-treatment. (Whole group DESeq2 method)
Taxa with adjusted p-values (False-positive correction) lower than 0.1 are in bold
Taxa that change in the same direction in the live- and HK-treated females are shown in blue text (limited to p-value <0.1)
Taxa that change in the opposite direction in the live- and HK-treated females are shown in maroon text (limited to p-value <0.1)
Species-level changes (Family-level changes are below)								Species-level changes (Family-level changes are below)									Species-level (Family-level are below)
Positive log2 fold changes are species that increase after treatment	baseMean	log2FoldChange	lfcSE	stat	pvalue	padj		Negative log2 fold changes are species that decrease after treatment	baseMean	log2FoldChange	lfcSE	stat	pvalue	padj			Species counted, but no log2 fold change after treatment	baseMean	log2FoldChange	lfcSE	stat	pvalue	padj
D_0__Bacteria;D_1__Firmicutes;D_2__Clostridia;D_3__Clostridiales;D_4__Ruminococcaceae;D_5__uncultured;__	89.686	23.8553	3.22959	7.38649	1.51e-13	2.41e-11		D_0__Bacteria;D_1__Firmicutes;D_2__Clostridia;D_3__Clostridiales;D_4__Lachnospiraceae;D_5__Roseburia;__	46.5306	-25.3098	3.7636	-6.72488	1.76e-11	1.41e-09			D_0__Bacteria;D_1__Bacteroidetes;D_2__Bacteroidia;D_3__Bacteroidales;D_4__F082;D_5__uncultured bacterium;D_6__uncultured bacterium	11.2235	0	3.92223	0	1	1
D_0__Bacteria;D_1__Firmicutes;D_2__Clostridia;D_3__Clostridiales;D_4__Ruminococcaceae;D_5__[Eubacterium] coprostanoligenes group;__	54.0894	21.2885	3.92127	5.42898	5.67e-08	3.02e-06		D_0__Bacteria;D_1__Firmicutes;D_2__Clostridia;D_3__Clostridiales;D_4__Christensenellaceae;D_5__uncultured;__	42.505	-21.3402	4.84918	-4.40079	1.08e-05	0.000431422			D_0__Bacteria;D_1__Bacteroidetes;D_2__Bacteroidia;D_3__Bacteroidales;D_4__Prevotellaceae;D_5__Prevotella 1;D_6__uncultured bacterium	1.27189	0	8.21706	0	1	1
D_0__Bacteria;D_1__Firmicutes;D_2__Erysipelotrichia;D_3__Erysipelotrichales;D_4__Erysipelotrichaceae;D_5__Dubosiella;__	9.59805	6.2131	4.09405	1.51759	0.129117	1		D_0__Bacteria;D_1__Firmicutes;D_2__Clostridia;D_3__Clostridiales;D_4__Lachnospiraceae;D_5__[Eubacterium] ruminantium group;D_6__uncultured bacterium	72.5768	-7.46462	3.32112	-2.24762	0.0246003	0.78721			D_0__Bacteria;D_1__Bacteroidetes;D_2__Bacteroidia;D_3__Bacteroidales;D_4__Rikenellaceae;D_5__Alistipes;D_6__Alistipes obesi	0.0673513	0	9.124	0	1	1
D_0__Bacteria;D_1__Bacteroidetes;D_2__Bacteroidia;D_3__Sphingobacteriales;D_4__Sphingobacteriaceae;__;__	2.03485	4.64147	7.22478	0.642438	0.520589	1		D_0__Bacteria;D_1__Bacteroidetes;D_2__Bacteroidia;D_3__Bacteroidales;__;__;__	9.94956	-6.05892	3.90489	-1.55162	0.120752	1			D_0__Bacteria;D_1__Firmicutes;D_2__Bacilli;D_3__Lactobacillales;D_4__Lactobacillaceae;D_5__Lactobacillus;__	2.01111	0	8.34705	0	1	1
D_0__Bacteria;D_1__Firmicutes;D_2__Clostridia;D_3__Clostridiales;D_4__Lachnospiraceae;D_5__[Eubacterium] xylanophilum group;__	0.676695	4.60518	9.09829	0.506159	0.612745	1		D_0__Bacteria;D_1__Firmicutes;D_2__Bacilli;D_3__Lactobacillales;D_4__Lactobacillaceae;D_5__Lactobacillus;D_6__Lactobacillus rodentium	12.2392	-5.89965	3.78767	-1.55759	0.11933	1			D_0__Bacteria;D_1__Firmicutes;D_2__Clostridia;D_3__Clostridiales;D_4__Christensenellaceae;__;__	3.70885	0	9.124	0	1	1
D_0__Bacteria;D_1__Tenericutes;D_2__Mollicutes;D_3__Izimaplasmatales;D_4__gut metagenome;D_5__gut metagenome;D_6__gut metagenome	1.70268	4.26405	9.09905	0.468626	0.639337	1		D_0__Bacteria;D_1__Proteobacteria;D_2__Gammaproteobacteria;D_3__Betaproteobacteriales;D_4__Burkholderiaceae;D_5__Parasutterella;D_6__Burkholderiales bacterium YL45	1.7707	-5.77284	4.20646	-1.37237	0.169947	1			D_0__Bacteria;D_1__Firmicutes;D_2__Clostridia;D_3__Clostridiales;D_4__Clostridiales vadinBB60 group;D_5__uncultured Clostridiales bacterium;D_6__uncultured Clostridiales bacterium	0.640875	0	9.124	0	1	1
D_0__Bacteria;D_1__Tenericutes;D_2__Mollicutes;D_3__Mollicutes RF39;D_4__uncultured rumen bacterium;D_5__uncultured rumen bacterium;D_6__uncultured rumen bacterium	0.484346	4.10751	9.09946	0.451401	0.6517	1		D_0__Bacteria;D_1__Firmicutes;D_2__Clostridia;D_3__Clostridiales;D_4__Ruminococcaceae;D_5__Ruminococcus 1;D_6__bacterium XPD3002	2.62759	-5.69467	9.09819	-0.625913	0.531372	1			D_0__Bacteria;D_1__Firmicutes;D_2__Clostridia;D_3__Clostridiales;D_4__Family XIII;D_5__Anaerovorax;D_6__uncultured bacterium	0.750778	0	6.40977	0	1	1
D_0__Bacteria;D_1__Firmicutes;D_2__Clostridia;D_3__Clostridiales;D_4__Ruminococcaceae;D_5__Ruminococcaceae NK4A214 group;D_6__uncultured bacterium	8.99534	3.94978	5.81564	0.679166	0.497033	1		D_0__Bacteria;D_1__Firmicutes;D_2__Clostridia;D_3__Clostridiales;D_4__Ruminococcaceae;D_5__Ruminococcaceae UCG-013;D_6__uncultured Firmicutes bacterium	5.67325	-5.63987	4.99069	-1.13008	0.258443	1			D_0__Bacteria;D_1__Firmicutes;D_2__Clostridia;D_3__Clostridiales;D_4__Lachnospiraceae;D_5__Butyrivibrio;__	4.07177	0	9.124	0	1	1
D_0__Bacteria;D_1__Bacteroidetes;D_2__Bacteroidia;D_3__Bacteroidales;D_4__Rikenellaceae;D_5__Millionella;D_6__Millionella massiliensis	4.48871	3.47352	4.55449	0.762658	0.445667	1		D_0__Bacteria;D_1__Spirochaetes;D_2__Spirochaetia;D_3__Spirochaetales;D_4__Spirochaetaceae;D_5__Sphaerochaeta;D_6__Spirochaeta sp. canine oral taxon 379	0.983535	-5.48338	7.4146	-0.739539	0.45958	1			D_0__Bacteria;D_1__Firmicutes;D_2__Clostridia;D_3__Clostridiales;D_4__Lachnospiraceae;D_5__[Eubacterium] ruminantium group;__	0.0155243	0	9.124	0	1	1
D_0__Bacteria;D_1__Proteobacteria;D_2__Alphaproteobacteria;D_3__Paracaedibacterales;D_4__Paracaedibacteraceae;D_5__uncultured;__	5.14644	3.31325	4.45648	0.743468	0.457198	1		D_0__Bacteria;D_1__Spirochaetes;D_2__Spirochaetia;D_3__Spirochaetales;D_4__Spirochaetaceae;__;__	4.46199	-4.92476	5.51266	-0.893354	0.371667	1			D_0__Bacteria;D_1__Firmicutes;D_2__Clostridia;D_3__Clostridiales;D_4__Lachnospiraceae;D_5__[Eubacterium] xylanophilum group;D_6__uncultured bacterium	4.60439	0	7.48555	0	1	1
D_0__Bacteria;D_1__Firmicutes;D_2__Clostridia;D_3__Clostridiales;D_4__Caldicoprobacteraceae;D_5__Caldicoprobacter;D_6__uncultured bacterium	0.0618387	2.84297	9.10504	0.312241	0.754857	1		D_0__Bacteria;D_1__Firmicutes;D_2__Clostridia;D_3__Clostridiales;D_4__Ruminococcaceae;D_5__Ruminococcus 1;D_6__uncultured bacterium	43.6331	-4.2372	3.17412	-1.33492	0.181902	1			D_0__Bacteria;D_1__Firmicutes;D_2__Clostridia;D_3__Clostridiales;D_4__Lachnospiraceae;D_5__[Eubacterium] xylanophilum group;D_6__uncultured organism	0.20404	0	9.124	0	1	1
D_0__Bacteria;D_1__Firmicutes;D_2__Clostridia;D_3__Clostridiales;D_4__Family XIII;D_5__Family XIII AD3011 group;D_6__uncultured bacterium	0.778249	2.51831	5.63545	0.44687	0.654969	1		D_0__Bacteria;D_1__Proteobacteria;D_2__Deltaproteobacteria;D_3__Desulfovibrionales;D_4__Desulfovibrionaceae;D_5__Desulfovibrio;D_6__uncultured bacterium	23.8716	-3.70248	4.32419	-0.856224	0.391874	1			D_0__Bacteria;D_1__Firmicutes;D_2__Clostridia;D_3__Clostridiales;D_4__Peptococcaceae;D_5__Peptococcus;__	0.394347	0	9.124	0	1	1
D_0__Bacteria;D_1__Firmicutes;D_2__Erysipelotrichia;D_3__Erysipelotrichales;D_4__Erysipelotrichaceae;D_5__Ileibacterium;D_6__uncultured bacterium	17.2993	2.2635	4.83482	0.468166	0.639666	1		D_0__Bacteria;D_1__Deferribacteres;D_2__Deferribacteres;D_3__Deferribacterales;D_4__Deferribacteraceae;D_5__Mucispirillum;__	7.471	-2.83107	4.0195	-0.704333	0.481226	1			D_0__Bacteria;D_1__Firmicutes;D_2__Clostridia;D_3__Clostridiales;D_4__Ruminococcaceae;D_5__GCA-900066225;D_6__uncultured bacterium	0.0711763	0	9.124	0	1	1
D_0__Bacteria;D_1__Firmicutes;D_2__Clostridia;D_3__Clostridiales;D_4__Ruminococcaceae;D_5__Ruminococcaceae UCG-014;D_6__uncultured bacterium	62.9888	2.16236	2.63086	0.821918	0.411123	1		D_0__Bacteria;D_1__Firmicutes;D_2__Clostridia;D_3__Clostridiales;D_4__Ruminococcaceae;D_5__Fournierella;D_6__uncultured Firmicutes bacterium	19.9445	-2.79136	2.87473	-0.971002	0.331547	1			D_0__Bacteria;D_1__Firmicutes;D_2__Clostridia;D_3__Clostridiales;D_4__Ruminococcaceae;D_5__Oscillibacter;D_6__Oscillibacter sp. 1-3	14.2699	0	5.96278	0	1	1
D_0__Bacteria;D_1__Firmicutes;D_2__Clostridia;D_3__Clostridiales;D_4__Ruminococcaceae;D_5__Ruminococcaceae UCG-013;__	23.6389	1.62348	2.79973	0.579871	0.562001	1		D_0__Bacteria;D_1__Firmicutes;D_2__Clostridia;D_3__Clostridiales;D_4__Clostridiales vadinBB60 group;__;__	5.07423	-2.10482	4.78856	-0.439553	0.660261	1			D_0__Bacteria;D_1__Firmicutes;D_2__Clostridia;D_3__Clostridiales;D_4__Ruminococcaceae;D_5__Oscillibacter;__	3.37733	0	9.124	0	1	1
D_0__Bacteria;D_1__Proteobacteria;D_2__Alphaproteobacteria;D_3__Rhodospirillales;D_4__uncultured;D_5__Alphaproteobacteria bacterium canine oral taxon 081;D_6__Alphaproteobacteria bacterium canine oral taxon 081	10.5359	1.47478	3.32104	0.444072	0.656991	1		D_0__Bacteria;D_1__Firmicutes;D_2__Clostridia;D_3__Clostridiales;D_4__Lachnospiraceae;D_5__Lachnospiraceae NK4A136 group;D_6__Clostridiales bacterium CIEAF 020	93.534	-2.02637	3.5218	-0.57538	0.565034	1			D_0__Bacteria;D_1__Firmicutes;D_2__Clostridia;D_3__Clostridiales;D_4__Ruminococcaceae;D_5__Ruminiclostridium 1;D_6__uncultured organism	0.164712	0	9.124	0	1	1
D_0__Bacteria;D_1__Epsilonbacteraeota;D_2__Campylobacteria;D_3__Campylobacterales;D_4__Helicobacteraceae;D_5__Helicobacter;D_6__unidentified	39.0131	1.46338	3.03286	0.48251	0.629444	1		D_0__Bacteria;D_1__Bacteroidetes;D_2__Bacteroidia;D_3__Bacteroidales;D_4__Rikenellaceae;D_5__Alistipes;D_6__Faecalibacterium prausnitzii	0.696985	-1.93115	6.83238	-0.282646	0.777448	1			D_0__Bacteria;D_1__Firmicutes;D_2__Clostridia;D_3__Clostridiales;D_4__Ruminococcaceae;D_5__Ruminiclostridium 5;D_6__uncultured Clostridiales bacterium	0.0443101	0	9.124	0	1	1
D_0__Bacteria;D_1__Firmicutes;D_2__Clostridia;D_3__Clostridiales;D_4__Clostridiales vadinBB60 group;D_5__uncultured rumen bacterium;D_6__uncultured rumen bacterium	5.42608	1.39325	4.50423	0.309321	0.757077	1		D_0__Bacteria;D_1__Proteobacteria;D_2__Alphaproteobacteria;D_3__Paracaedibacterales;D_4__Paracaedibacteraceae;D_5__uncultured;D_6__uncultured bacterium	10.4304	-1.82957	3.04065	-0.601702	0.547373	1			D_0__Bacteria;D_1__Firmicutes;D_2__Clostridia;D_3__Clostridiales;D_4__Ruminococcaceae;D_5__Ruminiclostridium 5;__	0.0717357	0	9.124	0	1	1
D_0__Bacteria;D_1__Firmicutes;D_2__Clostridia;D_3__Clostridiales;D_4__Ruminococcaceae;D_5__Ruminococcus 1;D_6__uncultured rumen bacterium	105.794	1.34467	3.09995	0.433773	0.664453	1		D_0__Bacteria;D_1__Firmicutes;D_2__Clostridia;D_3__Clostridiales;D_4__Lachnospiraceae;D_5__Lachnospiraceae UCG-001;D_6__metagenome	22.5042	-1.60657	5.08902	-0.315693	0.752236	1			D_0__Bacteria;D_1__Firmicutes;D_2__Clostridia;D_3__Clostridiales;D_4__Ruminococcaceae;D_5__Ruminiclostridium 9;__	1.59762	0	9.124	0	1	1
D_0__Bacteria;D_1__Bacteroidetes;D_2__Bacteroidia;D_3__Bacteroidales;D_4__Rikenellaceae;D_5__Alistipes;D_6__uncultured bacterium	73.1459	1.24203	1.88131	0.660192	0.509131	1		D_0__Bacteria;D_1__Proteobacteria;D_2__Alphaproteobacteria;D_3__Rhodospirillales;D_4__uncultured;__;__	15.2097	-1.4972	3.74142	-0.400169	0.689032	1			D_0__Bacteria;D_1__Firmicutes;D_2__Clostridia;D_3__Clostridiales;D_4__Ruminococcaceae;D_5__Ruminiclostridium;D_6__uncultured organism	0.0218808	0	9.124	0	1	1
D_0__Bacteria;D_1__Verrucomicrobia;D_2__Verrucomicrobiae;D_3__Opitutales;D_4__Puniceicoccaceae;__;__	0.0174428	1.23271	9.12015	0.135163	0.892483	1		D_0__Bacteria;D_1__Bacteroidetes;D_2__Bacteroidia;D_3__Bacteroidales;D_4__Prevotellaceae;D_5__Prevotellaceae UCG-001;D_6__bacterium P3	125.308	-1.41316	2.07524	-0.680962	0.495896	1			D_0__Bacteria;D_1__Firmicutes;D_2__Clostridia;D_3__Clostridiales;D_4__Ruminococcaceae;D_5__Ruminococcaceae UCG-005;D_6__uncultured Clostridiales bacterium	0.168829	0	9.124	0	1	1
D_0__Bacteria;D_1__Firmicutes;D_2__Clostridia;D_3__Clostridiales;D_4__Ruminococcaceae;D_5__Ruminiclostridium 6;__	40.0873	1.16201	4.147	0.280205	0.77932	1		D_0__Bacteria;D_1__Tenericutes;D_2__Mollicutes;D_3__Anaeroplasmatales;D_4__Anaeroplasmataceae;D_5__Anaeroplasma;__	0.0111768	-1.37547	9.12098	-0.150802	0.880132	1			D_0__Bacteria;D_1__Firmicutes;D_2__Clostridia;D_3__Clostridiales;D_4__Ruminococcaceae;D_5__Ruminococcaceae UCG-009;D_6__uncultured bacterium	0.194197	0	9.124	0	1	1
D_0__Bacteria;D_1__Proteobacteria;D_2__Alphaproteobacteria;D_3__Rhodospirillales;D_4__uncultured;D_5__gut metagenome;D_6__gut metagenome	30.086	1.00167	2.1605	0.463632	0.642912	1		D_0__Bacteria;D_1__Firmicutes;D_2__Erysipelotrichia;D_3__Erysipelotrichales;D_4__Erysipelotrichaceae;D_5__uncultured;D_6__uncultured bacterium	9.90881	-1.25192	2.24835	-0.556819	0.577651	1			D_0__Bacteria;D_1__Firmicutes;D_2__Clostridia;D_3__Clostridiales;D_4__Ruminococcaceae;D_5__Ruminococcaceae UCG-009;D_6__uncultured rumen bacterium	0.0395223	0	9.124	0	1	1
D_0__Bacteria;D_1__Cyanobacteria;D_2__Melainabacteria;D_3__Gastranaerophilales;D_4__uncultured bacterium;D_5__uncultured bacterium;D_6__uncultured bacterium	48.3372	0.953356	1.87928	0.507299	0.611945	1		D_0__Bacteria;D_1__Bacteroidetes;D_2__Bacteroidia;D_3__Bacteroidales;D_4__Prevotellaceae;D_5__Prevotellaceae UCG-001;__	16.8953	-1.25145	5.11855	-0.244493	0.806849	1			D_0__Bacteria;D_1__Firmicutes;D_2__Clostridia;D_3__Clostridiales;D_4__Ruminococcaceae;D_5__Ruminococcaceae UCG-013;D_6__uncultured bacterium	0.421017	0	9.124	0	1	1
D_0__Bacteria;D_1__Proteobacteria;D_2__Deltaproteobacteria;D_3__Desulfovibrionales;D_4__Desulfovibrionaceae;D_5__Desulfovibrio;__	16.2321	0.937159	3.50198	0.267608	0.789001	1		D_0__Bacteria;D_1__Bacteroidetes;D_2__Bacteroidia;D_3__Bacteroidales;D_4__p-251-o5;D_5__uncultured bacterium;D_6__uncultured bacterium	161.854	-1.23021	1.91857	-0.641213	0.521384	1			D_0__Bacteria;D_1__Firmicutes;D_2__Clostridia;D_3__Clostridiales;D_4__Ruminococcaceae;D_5__Ruminococcaceae UCG-014;D_6__gut metagenome	0.543469	0	9.124	0	1	1
D_0__Bacteria;D_1__Firmicutes;D_2__Clostridia;D_3__Clostridiales;D_4__Ruminococcaceae;D_5__Ruminococcus 1;D_6__gut metagenome	36.6682	0.859234	3.09331	0.277772	0.781187	1		D_0__Bacteria;D_1__Firmicutes;D_2__Clostridia;D_3__Clostridiales;D_4__Ruminococcaceae;D_5__Ruminococcaceae UCG-014;__	115.47	-1.21831	2.22336	-0.547959	0.58372	1			D_0__Bacteria;D_1__Firmicutes;D_2__Clostridia;D_3__Clostridiales;D_4__Ruminococcaceae;D_5__Ruminococcaceae UCG-014;D_6__uncultured rumen bacterium	1.12187	0	9.124	0	1	1
D_0__Bacteria;D_1__Firmicutes;D_2__Clostridia;D_3__Clostridiales;D_4__Ruminococcaceae;D_5__Ruminococcaceae UCG-010;D_6__uncultured organism	18.8722	0.813198	3.10444	0.261947	0.793362	1		D_0__Bacteria;D_1__Firmicutes;D_2__Clostridia;D_3__Clostridiales;D_4__Ruminococcaceae;D_5__Intestinimonas;__	212.866	-1.1935	1.7864	-0.668107	0.504065	1			D_0__Bacteria;D_1__Firmicutes;D_2__Clostridia;D_3__Clostridiales;D_4__Ruminococcaceae;D_5__Ruminococcaceae UCG-014;D_6__unidentified rumen bacterium JW32	0.286908	0	9.124	0	1	1
D_0__Bacteria;D_1__Cyanobacteria;D_2__Melainabacteria;D_3__Gastranaerophilales;__;__;__	53.0148	0.778	2.40223	0.323866	0.746039	1		D_0__Bacteria;D_1__Firmicutes;D_2__Clostridia;D_3__Clostridiales;D_4__Lachnospiraceae;D_5__Lachnospiraceae NK4A136 group;D_6__uncultured bacterium	71.6879	-1.00839	3.16953	-0.318152	0.75037	1			D_0__Bacteria;D_1__Firmicutes;D_2__Clostridia;D_3__Clostridiales;D_4__Ruminococcaceae;D_5__[Eubacterium] coprostanoligenes group;D_6__Clostridiales bacterium 42_27	5.44099	0	7.58623	0	1	1
D_0__Bacteria;D_1__Firmicutes;D_2__Clostridia;D_3__Clostridiales;D_4__Ruminococcaceae;D_5__Ruminococcaceae UCG-010;D_6__uncultured rumen bacterium	43.752	0.696988	2.07747	0.335499	0.737249	1		D_0__Bacteria;D_1__Bacteroidetes;D_2__Bacteroidia;D_3__Bacteroidales;D_4__Muribaculaceae;__;__	303.11	-0.985617	0.944645	-1.04337	0.296776	1			D_0__Bacteria;D_1__Firmicutes;D_2__Clostridia;D_3__Clostridiales;__;__;__	9.29029	0	6.63948	0	1	1
D_0__Bacteria;D_1__Cyanobacteria;D_2__Melainabacteria;D_3__Gastranaerophilales;D_4__uncultured rumen bacterium;D_5__uncultured rumen bacterium;D_6__uncultured rumen bacterium	61.3644	0.600058	2.56916	0.233562	0.815325	1		D_0__Bacteria;D_1__Firmicutes;D_2__Clostridia;D_3__Clostridiales;D_4__Ruminococcaceae;D_5__Ruminococcaceae UCG-014;D_6__unidentified	102.222	-0.954186	2.39099	-0.399075	0.689838	1			D_0__Bacteria;D_1__Firmicutes;D_2__Erysipelotrichia;D_3__Erysipelotrichales;D_4__Erysipelotrichaceae;D_5__Allobaculum;__	0.279706	0	9.124	0	1	1
D_0__Bacteria;D_1__Firmicutes;D_2__Clostridia;D_3__Clostridiales;D_4__Christensenellaceae;D_5__uncultured;D_6__uncultured bacterium	85.9163	0.590692	2.69793	0.218943	0.826695	1		D_0__Bacteria;D_1__Tenericutes;D_2__Mollicutes;D_3__Anaeroplasmatales;D_4__Anaeroplasmataceae;D_5__Anaeroplasma;D_6__uncultured bacterium	336.951	-0.852645	1.05494	-0.808239	0.418953	1			D_0__Bacteria;D_1__Firmicutes;D_2__Erysipelotrichia;D_3__Erysipelotrichales;D_4__Erysipelotrichaceae;D_5__uncultured;D_6__uncultured Erysipelotrichaceae bacterium	0.279346	0	9.124	0	1	1
D_0__Bacteria;D_1__Bacteroidetes;D_2__Bacteroidia;D_3__Bacteroidales;D_4__Muribaculaceae;D_5__uncultured organism;D_6__uncultured organism	215.961	0.479269	1.7313	0.276827	0.781913	1		D_0__Bacteria;D_1__Bacteroidetes;D_2__Bacteroidia;D_3__Bacteroidales;D_4__Prevotellaceae;D_5__Prevotella 1;__	272.996	-0.713201	1.23541	-0.5773	0.563737	1			D_0__Bacteria;D_1__Firmicutes;D_2__Erysipelotrichia;D_3__Erysipelotrichales;D_4__Erysipelotrichaceae;__;__	7.15751	0	4.30887	0	1	1
D_0__Bacteria;D_1__Bacteroidetes;D_2__Bacteroidia;D_3__Bacteroidales;D_4__Rikenellaceae;D_5__Alistipes;__	50.6376	0.453501	2.03337	0.223029	0.823513	1		D_0__Bacteria;D_1__Spirochaetes;D_2__Spirochaetia;D_3__Spirochaetales;D_4__Spirochaetaceae;D_5__Treponema 2;__	65.8039	-0.688091	1.58824	-0.433241	0.66484	1			D_0__Bacteria;D_1__Proteobacteria;D_2__Alphaproteobacteria;D_3__Paracaedibacterales;D_4__Paracaedibacteraceae;D_5__uncultured;D_6__uncultured alpha proteobacterium	0.00889704	0	9.124	0	1	1
D_0__Bacteria;D_1__Bacteroidetes;D_2__Bacteroidia;__;__;__;__	125.535	0.411279	1.33431	0.308235	0.757904	1		D_0__Bacteria;D_1__Tenericutes;D_2__Mollicutes;D_3__Mollicutes RF39;D_4__uncultured bacterium;D_5__uncultured bacterium;D_6__uncultured bacterium	9.0022	-0.687535	3.28292	-0.209428	0.834114	1			D_0__Bacteria;D_1__Proteobacteria;D_2__Alphaproteobacteria;D_3__Rhodospirillales;D_4__uncultured;D_5__uncultured bacterium;D_6__uncultured bacterium	0.126012	0	9.124	0	1	1
D_0__Bacteria;D_1__Firmicutes;D_2__Clostridia;D_3__Clostridiales;D_4__Ruminococcaceae;D_5__Ruminococcaceae UCG-010;D_6__metagenome	18.8856	0.35286	2.57211	0.137187	0.890883	1		D_0__Bacteria;D_1__Bacteroidetes;D_2__Bacteroidia;D_3__Bacteroidales;D_4__Prevotellaceae;__;__	265.656	-0.589792	1.52189	-0.38754	0.698357	1			D_0__Bacteria;D_1__Proteobacteria;D_2__Alphaproteobacteria;D_3__Rickettsiales;D_4__uncultured;D_5__uncultured alpha proteobacterium;D_6__uncultured alpha proteobacterium	0.115627	0	9.124	0	1	1
D_0__Bacteria;D_1__Proteobacteria;D_2__Alphaproteobacteria;D_3__Rickettsiales;D_4__uncultured;D_5__uncultured rumen bacterium;D_6__uncultured rumen bacterium	9.58515	0.324035	2.82751	0.114601	0.908762	1		D_0__Bacteria;D_1__Epsilonbacteraeota;D_2__Campylobacteria;D_3__Campylobacterales;D_4__Helicobacteraceae;D_5__Helicobacter;__	68.8969	-0.586982	2.15841	-0.271951	0.78566	1			D_0__Bacteria;D_1__Proteobacteria;D_2__Alphaproteobacteria;D_3__Rickettsiales;D_4__uncultured;__;__	0.367075	0	9.124	0	1	1
D_0__Bacteria;D_1__Elusimicrobia;D_2__Elusimicrobia;D_3__Elusimicrobiales;D_4__Elusimicrobiaceae;D_5__Elusimicrobium;D_6__uncultured bacterium	42.9204	0.298398	2.12139	0.140661	0.888137	1		D_0__Bacteria;D_1__Bacteroidetes;D_2__Bacteroidia;D_3__Bacteroidales;D_4__Prevotellaceae;D_5__Prevotellaceae UCG-003;D_6__uncultured Bacteroidales bacterium	117.059	-0.538208	0.638559	-0.842847	0.399314	1			D_0__Bacteria;D_1__Proteobacteria;D_2__Deltaproteobacteria;D_3__Desulfovibrionales;D_4__Desulfovibrionaceae;__;__	0.152816	0	9.124	0	1	1
D_0__Bacteria;D_1__Bacteroidetes;D_2__Bacteroidia;D_3__Bacteroidales;D_4__Prevotellaceae;D_5__Prevotellaceae Ga6A1 group;D_6__uncultured bacterium	336.482	0.266649	0.790238	0.337429	0.735794	1		D_0__Bacteria;D_1__Firmicutes;D_2__Clostridia;D_3__Clostridiales;D_4__Ruminococcaceae;D_5__Ruminiclostridium 6;D_6__uncultured bacterium	265.984	-0.531231	1.31403	-0.404277	0.686009	1			D_0__Bacteria;D_1__Proteobacteria;D_2__Gammaproteobacteria;D_3__Betaproteobacteriales;D_4__Burkholderiaceae;D_5__Oxalobacter;__	0.723654	0	9.124	0	1	1
D_0__Bacteria;D_1__Firmicutes;D_2__Clostridia;D_3__Clostridiales;D_4__Lachnospiraceae;D_5__Lachnospiraceae NK4A136 group;__	174.255	0.262405	2.12043	0.123751	0.901513	1		D_0__Bacteria;D_1__Bacteroidetes;D_2__Bacteroidia;D_3__Bacteroidales;D_4__Rikenellaceae;D_5__Rikenellaceae RC9 gut group;D_6__uncultured bacterium	60.2786	-0.512108	1.52314	-0.336218	0.736707	1			D_0__Bacteria;D_1__Tenericutes;D_2__Mollicutes;D_3__Mollicutes RF39;D_4__gut metagenome;D_5__gut metagenome;D_6__gut metagenome	0.210238	0	9.124	0	1	1
D_0__Bacteria;D_1__Firmicutes;D_2__Clostridia;D_3__Clostridiales;D_4__Ruminococcaceae;D_5__[Eubacterium] coprostanoligenes group;D_6__uncultured bacterium	47.4917	0.224502	2.67875	0.0838087	0.933209	1		D_0__Bacteria;D_1__Firmicutes;D_2__Clostridia;D_3__Clostridiales;D_4__Lachnospiraceae;D_5__uncultured;D_6__uncultured bacterium	101.951	-0.496551	2.74918	-0.180618	0.856668	1			D_0__Bacteria;D_1__Tenericutes;D_2__Mollicutes;D_3__Mollicutes RF39;D_4__unidentified;D_5__unidentified;D_6__unidentified	0.0916511	0	9.124	0	1	1
D_0__Bacteria;D_1__Spirochaetes;D_2__Spirochaetia;D_3__Spirochaetales;D_4__Spirochaetaceae;D_5__Treponema 2;D_6__uncultured bacterium	9.21459	0.118994	4.15644	0.0286289	0.977161	1		D_0__Bacteria;D_1__Patescibacteria;D_2__Saccharimonadia;D_3__Saccharimonadales;D_4__Saccharimonadaceae;D_5__Candidatus Saccharimonas;D_6__uncultured bacterium	541.28	-0.426083	0.957491	-0.444999	0.65632	1
D_0__Bacteria;D_1__Firmicutes;D_2__Clostridia;D_3__Clostridiales;D_4__Ruminococcaceae;D_5__[Eubacterium] coprostanoligenes group;D_6__gut metagenome	50.1981	0.0814207	1.79326	0.0454037	0.963786	1		D_0__Bacteria;D_1__Bacteroidetes;D_2__Bacteroidia;D_3__Bacteroidales;D_4__Rs-E47 termite group;D_5__uncultured bacterium;D_6__uncultured bacterium	48.6403	-0.384219	1.87314	-0.20512	0.837478	1			Family-level
D_0__Bacteria;D_1__Cyanobacteria;D_2__Melainabacteria;D_3__Gastranaerophilales;D_4__gut metagenome;D_5__gut metagenome;D_6__gut metagenome	11.5358	0.0327383	5.1079	0.00640934	0.994886	1		D_0__Bacteria;D_1__Firmicutes;D_2__Clostridia;D_3__Clostridiales;D_4__Lachnospiraceae;__;__	1384.9	-0.376782	0.586918	-0.641967	0.520895	1			Families counted, but no log2 fold change after treatment	baseMean	log2FoldChange	lfcSE	stat	pvalue	padj
D_0__Bacteria;D_1__Firmicutes;D_2__Clostridia;D_3__Clostridiales;D_4__Clostridiales vadinBB60 group;D_5__uncultured bacterium;D_6__uncultured bacterium	238.996	0.0132238	1.04398	0.0126666	0.989894	1		D_0__Bacteria;D_1__Firmicutes;D_2__Erysipelotrichia;D_3__Erysipelotrichales;D_4__Erysipelotrichaceae;D_5__Allobaculum;D_6__gut metagenome	575.644	-0.353545	1.04371	-0.338739	0.734806	1			D_0__Bacteria;D_1__Bacteroidetes;D_2__Bacteroidia;D_3__Bacteroidales;D_4__F082	10.1403	0	3.85268	0	1	1
								D_0__Bacteria;D_1__Tenericutes;D_2__Mollicutes;D_3__Mollicutes RF39;__;__;__	13.4337	-0.295145	2.9495	-0.100066	0.920292	1			D_0__Bacteria;D_1__Firmicutes;D_2__Clostridia;D_3__Clostridiales;__	10.1136	0	6.68383	0	1	1
Family-level changes								D_0__Bacteria;D_1__Firmicutes;D_2__Erysipelotrichia;D_3__Erysipelotrichales;D_4__Erysipelotrichaceae;D_5__Erysipelotrichaceae UCG-004;D_6__uncultured bacterium	2.71471	-0.294318	4.65511	-0.0632247	0.949588	1			D_0__Bacteria;D_1__Tenericutes;D_2__Mollicutes;D_3__Mollicutes RF39;D_4__gut metagenome	0.198227	0	9.12402	0	1	1
Positive log2 fold changes are families that increase after treatment	baseMean	log2FoldChange	lfcSE	stat	pvalue	padj		D_0__Bacteria;D_1__Firmicutes;D_2__Clostridia;D_3__Clostridiales;D_4__Ruminococcaceae;D_5__Ruminococcus 1;D_6__uncultured Ruminococcus sp.	10.1365	-0.294282	6.08689	-0.0483469	0.96144	1			D_0__Bacteria;D_1__Tenericutes;D_2__Mollicutes;D_3__Mollicutes RF39;D_4__unidentified	0.0860594	0	9.12402	0	1	1
D_0__Bacteria;D_1__Tenericutes;D_2__Mollicutes;D_3__Izimaplasmatales;D_4__gut metagenome	2.2966	4.56678	9.09856	0.501924	0.615721	1		D_0__Bacteria;D_1__Firmicutes;D_2__Clostridia;D_3__Clostridiales;D_4__Peptococcaceae;D_5__uncultured;D_6__uncultured bacterium	1.4663	-0.294275	7.07431	-0.0415977	0.966819	1
D_0__Bacteria;D_1__Tenericutes;D_2__Mollicutes;D_3__Mollicutes RF39;D_4__uncultured rumen bacterium	0.487535	4.38958	9.09897	0.482426	0.629503	1		D_0__Bacteria;D_1__Verrucomicrobia;D_2__Verrucomicrobiae;D_3__Opitutales;D_4__Puniceicoccaceae;D_5__uncultured;D_6__metagenome	0.68006	-0.294274	7.48381	-0.0393214	0.968634	1
D_0__Bacteria;D_1__Firmicutes;D_2__Clostridia;D_3__Clostridiales;D_4__Family XIII	1.51904	2.80526	3.82588	0.733232	0.463417	1		D_0__Bacteria;D_1__Firmicutes;D_2__Clostridia;D_3__Clostridiales;D_4__Lachnospiraceae;D_5__Tyzzerella 3;D_6__uncultured bacterium	0.041248	-0.29427	9.124	-0.0322523	0.974271	1
D_0__Bacteria;D_1__Firmicutes;D_2__Clostridia;D_3__Clostridiales;D_4__Caldicoprobacteraceae	0.0413983	2.43706	9.109	0.267544	0.78905	1		D_0__Bacteria;D_1__Tenericutes;D_2__Mollicutes;D_3__Mycoplasmatales;D_4__Mycoplasmataceae;D_5__Ureaplasma;D_6__gut metagenome	0.0933106	-0.294269	9.124	-0.0322522	0.974271	1
D_0__Bacteria;D_1__Verrucomicrobia;D_2__Verrucomicrobiae;D_3__Opitutales;D_4__Puniceicoccaceae	0.705579	1.45923	7.48224	0.195026	0.845373	1		D_0__Bacteria;D_1__Spirochaetes;D_2__Spirochaetia;D_3__Spirochaetales;D_4__Spirochaetaceae;D_5__GWE2-31-10;D_6__Spirochaetes bacterium GWE1_32_154	0.04921	-0.294268	9.124	-0.032252	0.974271	1
D_0__Bacteria;D_1__Cyanobacteria;D_2__Melainabacteria;D_3__Gastranaerophilales;__	53.534	1.29241	2.36317	0.546895	0.584451	1		D_0__Bacteria;D_1__Proteobacteria;D_2__Gammaproteobacteria;D_3__Coxiellales;D_4__Coxiellaceae;D_5__Coxiella;D_6__uncultured Coxiellaceae bacterium	0.120255	-0.294267	9.124	-0.0322519	0.974271	1
D_0__Bacteria;D_1__Cyanobacteria;D_2__Melainabacteria;D_3__Gastranaerophilales;D_4__uncultured bacterium	46.8035	1.0596	1.83803	0.576489	0.564284	1		D_0__Bacteria;D_1__Bacteroidetes;D_2__Bacteroidia;D_3__Bacteroidales;D_4__Marinifilaceae;D_5__Odoribacter;__	3.88705	-0.294265	7.44895	-0.0395042	0.968488	1
D_0__Bacteria;D_1__Proteobacteria;D_2__Alphaproteobacteria;D_3__Rickettsiales;D_4__uncultured	10.2324	0.722037	2.669	0.270527	0.786755	1		D_0__Bacteria;D_1__Firmicutes;D_2__Clostridia;D_3__Clostridiales;D_4__Lachnospiraceae;D_5__Tyzzerella 3;__	0.332696	-0.294265	9.124	-0.0322517	0.974271	1
D_0__Bacteria;D_1__Proteobacteria;D_2__Alphaproteobacteria;D_3__Rhodospirillales;D_4__uncultured	52.7423	0.628442	1.62015	0.38789	0.698097	1		D_0__Bacteria;D_1__Firmicutes;D_2__Clostridia;D_3__Clostridiales;D_4__Lachnospiraceae;D_5__Tyzzerella 3;D_6__uncultured rumen bacterium	0.235499	-0.294265	9.124	-0.0322517	0.974271	1
D_0__Bacteria;D_1__Epsilonbacteraeota;D_2__Campylobacteria;D_3__Campylobacterales;D_4__Helicobacteraceae	96.2402	0.560698	1.18744	0.472189	0.636792	1		D_0__Bacteria;D_1__Firmicutes;D_2__Clostridia;D_3__Clostridiales;D_4__Ruminococcaceae;D_5__uncultured;D_6__uncultured bacterium	2.14307	-0.294265	7.74405	-0.0379988	0.969689	1
D_0__Bacteria;D_1__Bacteroidetes;D_2__Bacteroidia;D_3__Bacteroidales;D_4__Rikenellaceae	181.082	0.493788	0.864784	0.570996	0.568002	1		D_0__Archaea;D_1__Euryarchaeota;D_2__Methanomicrobia;D_3__Methanosarcinales;D_4__Methanosarcinaceae;D_5__Methanimicrococcus;D_6__uncultured archaeon	0.262035	-0.294263	9.124	-0.0322515	0.974272	1
D_0__Bacteria;D_1__Bacteroidetes;D_2__Bacteroidia;__;__	107.506	0.471523	1.2478	0.377884	0.705517	1		D_0__Bacteria;D_1__Firmicutes;D_2__Clostridia;D_3__Clostridiales;D_4__Ruminococcaceae;D_5__Ruminococcaceae UCG-014;D_6__unidentified rumen bacterium RFN25	3.54955	-0.294259	7.9233	-0.0371385	0.970375	1
D_0__Bacteria;D_1__Cyanobacteria;D_2__Melainabacteria;D_3__Gastranaerophilales;D_4__uncultured rumen bacterium	58.7093	0.453457	2.50747	0.180842	0.856491	1		D_0__Bacteria;D_1__Firmicutes;D_2__Clostridia;D_3__Clostridiales;D_4__Lachnospiraceae;D_5__Butyrivibrio;D_6__uncultured bacterium	0.651081	-0.294258	9.124	-0.0322509	0.974272	1
D_0__Bacteria;D_1__Bacteroidetes;D_2__Bacteroidia;D_3__Sphingobacteriales;D_4__Sphingobacteriaceae	2.28005	0.385438	7.17477	0.0537213	0.957157	1		D_0__Bacteria;D_1__Firmicutes;D_2__Clostridia;D_3__Clostridiales;D_4__Ruminococcaceae;D_5__Ruminiclostridium;D_6__uncultured bacterium	4.30835	-0.294257	7.99499	-0.0368052	0.97064	1
D_0__Bacteria;D_1__Bacteroidetes;D_2__Bacteroidia;D_3__Bacteroidales;D_4__Marinifilaceae	24.7004	0.339441	3.38013	0.100422	0.920009	1		D_0__Bacteria;D_1__Proteobacteria;D_2__Alphaproteobacteria;D_3__Rickettsiales;D_4__Mitochondria;D_5__uncultured alpha proteobacterium;D_6__uncultured alpha proteobacterium	1.10265	-0.294255	9.02148	-0.0326171	0.97398	1
D_0__Bacteria;D_1__Deferribacteres;D_2__Deferribacteres;D_3__Deferribacterales;D_4__Deferribacteraceae	5.82428	0.279166	3.79488	0.0735638	0.941357	1		D_0__Bacteria;D_1__Firmicutes;D_2__Erysipelotrichia;D_3__Erysipelotrichales;D_4__Erysipelotrichaceae;D_5__Dubosiella;D_6__Dubosiella newyorkensis	1.01065	-0.294255	9.124	-0.0322506	0.974272	1
D_0__Bacteria;D_1__Elusimicrobia;D_2__Elusimicrobia;D_3__Elusimicrobiales;D_4__Elusimicrobiaceae	43.4395	0.260131	2.0901	0.124459	0.900952	1		D_0__Bacteria;D_1__Firmicutes;D_2__Clostridia;D_3__Clostridiales;D_4__Ruminococcaceae;D_5__Ruminococcaceae UCG-014;D_6__unidentified rumen bacterium 12-124	10.46	-0.294246	8.37839	-0.0351196	0.971984	1
D_0__Bacteria;D_1__Firmicutes;D_2__Clostridia;D_3__Clostridiales;D_4__Clostridiales vadinBB60 group	238.301	0.245357	0.938852	0.261338	0.793832	1		D_0__Bacteria;D_1__Firmicutes;D_2__Clostridia;D_3__Clostridiales;D_4__Ruminococcaceae;D_5__Ruminococcus 1;__	573.421	-0.249973	0.916266	-0.272817	0.784994	1
D_0__Bacteria;D_1__Cyanobacteria;D_2__Melainabacteria;D_3__Gastranaerophilales;D_4__gut metagenome	11.4839	0.202474	5.06828	0.0399492	0.968134	1		D_0__Bacteria;D_1__Firmicutes;D_2__Negativicutes;D_3__Selenomonadales;D_4__Veillonellaceae;__;__	7.25824	-0.166594	3.6246	-0.045962	0.963341	1
D_0__Bacteria;D_1__Bacteroidetes;D_2__Bacteroidia;D_3__Bacteroidales;D_4__Muribaculaceae	6672.18	0.0799835	0.172459	0.463783	0.642803	1		D_0__Bacteria;D_1__Patescibacteria;D_2__Saccharimonadia;D_3__Saccharimonadales;D_4__Saccharimonadaceae;D_5__Candidatus Saccharimonas;D_6__uncultured rumen bacterium	13.782	-0.101707	4.55133	-0.0223467	0.982171	1
D_0__Bacteria;D_1__Bacteroidetes;D_2__Bacteroidia;D_3__Bacteroidales;D_4__Rs-E47 termite group	40.9418	0.0318756	1.77839	0.0179239	0.9857	1		D_0__Bacteria;D_1__Bacteroidetes;D_2__Bacteroidia;D_3__Bacteroidales;D_4__Muribaculaceae;D_5__gut metagenome;D_6__gut metagenome	16.0621	-0.0956339	4.76913	-0.0200527	0.984001	1
								D_0__Bacteria;D_1__Firmicutes;D_2__Clostridia;D_3__Clostridiales;D_4__Ruminococcaceae;D_5__Papillibacter;D_6__uncultured bacterium	3.62948	-0.0862652	4.48606	-0.0192296	0.984658	1
								D_0__Bacteria;D_1__Firmicutes;D_2__Clostridia;D_3__Clostridiales;D_4__Ruminococcaceae;D_5__Ruminococcaceae UCG-010;D_6__uncultured bacterium	24.1097	-0.0748823	2.02183	-0.0370368	0.970456	1
								D_0__Bacteria;D_1__Firmicutes;D_2__Clostridia;D_3__Clostridiales;D_4__Ruminococcaceae;__;__	235.032	-0.0582713	1.52119	-0.0383065	0.969443	1
								D_0__Bacteria;D_1__Bacteroidetes;D_2__Bacteroidia;D_3__Bacteroidales;D_4__Marinifilaceae;D_5__Odoribacter;D_6__uncultured bacterium	8.27799	-0.0447011	4.28482	-0.0104324	0.991676	1
								D_0__Bacteria;D_1__Firmicutes;D_2__Clostridia;D_3__Clostridiales;D_4__Ruminococcaceae;D_5__Ruminococcaceae UCG-010;__	17.168	-0.0436813	2.83886	-0.0153869	0.987723	1
								D_0__Bacteria;D_1__Firmicutes;D_2__Clostridia;D_3__Clostridiales;D_4__Lachnospiraceae;D_5__Coprococcus 2;D_6__uncultured bacterium	37.9458	-0.00827423	4.33843	-0.0019072	0.998478	1
								D_0__Bacteria;D_1__Firmicutes;D_2__Clostridia;D_3__Clostridiales;D_4__Ruminococcaceae;D_5__Ruminococcaceae UCG-014;D_6__uncultured Ruminococcaceae bacterium	11.0916	-0.00403965	7.04123	-0.000573713	0.999542	1
								D_0__Bacteria;D_1__Bacteroidetes;D_2__Bacteroidia;D_3__Bacteroidales;D_4__Muribaculaceae;D_5__uncultured bacterium;D_6__uncultured bacterium	5957.84	-6.69e-15	0.00785383	-8.52e-13	1	1
								Family-level changes
								Negative log2 fold changes are families that decrease after treatment	baseMean	log2FoldChange	lfcSE	stat	pvalue	padj
								D_0__Bacteria;D_1__Firmicutes;D_2__Bacilli;D_3__Lactobacillales;D_4__Lactobacillaceae	20.494	-21.6166	3.31808	-6.5148	7.27876e-11	3.42102e-09
								D_0__Bacteria;D_1__Bacteroidetes;D_2__Bacteroidia;D_3__Bacteroidales;__	9.36375	-5.98118	3.85472	-1.55165	0.120746	1
								D_0__Bacteria;D_1__Proteobacteria;D_2__Gammaproteobacteria;D_3__Betaproteobacteriales;D_4__Burkholderiaceae	2.42806	-5.90216	3.8489	-1.53347	0.125161	1
								D_0__Bacteria;D_1__Firmicutes;D_2__Clostridia;D_3__Clostridiales;D_4__Christensenellaceae	145.589	-1.24983	2.03602	-0.613858	0.539309	1
								D_0__Bacteria;D_1__Proteobacteria;D_2__Deltaproteobacteria;D_3__Desulfovibrionales;D_4__Desulfovibrionaceae	40.9111	-1.03811	2.7313	-0.38008	0.703886	1
								D_0__Bacteria;D_1__Bacteroidetes;D_2__Bacteroidia;D_3__Bacteroidales;D_4__p-251-o5	151.275	-1.00656	1.85993	-0.541182	0.588382	1
								D_0__Bacteria;D_1__Tenericutes;D_2__Mollicutes;D_3__Mollicutes RF39;D_4__uncultured bacterium	8.73279	-0.720226	3.25656	-0.221162	0.824966	1
								D_0__Bacteria;D_1__Proteobacteria;D_2__Alphaproteobacteria;D_3__Paracaedibacterales;D_4__Paracaedibacteraceae	14.3739	-0.560476	2.07036	-0.270714	0.786611	1
								D_0__Bacteria;D_1__Tenericutes;D_2__Mollicutes;D_3__Anaeroplasmatales;D_4__Anaeroplasmataceae	306.12	-0.388295	0.993237	-0.390939	0.695842	1
								D_0__Bacteria;D_1__Bacteroidetes;D_2__Bacteroidia;D_3__Bacteroidales;D_4__Prevotellaceae	1092.31	-0.291154	0.381623	-0.762937	0.445501	1
								D_0__Bacteria;D_1__Spirochaetes;D_2__Spirochaetia;D_3__Spirochaetales;D_4__Spirochaetaceae	75.8485	-0.25125	1.46419	-0.171597	0.863755	1
								D_0__Bacteria;D_1__Firmicutes;D_2__Clostridia;D_3__Clostridiales;D_4__Lachnospiraceae	1861.13	-0.201386	0.445203	-0.452346	0.65102	1
								D_0__Bacteria;D_1__Firmicutes;D_2__Erysipelotrichia;D_3__Erysipelotrichales;D_4__Erysipelotrichaceae	667.458	-0.171913	0.904877	-0.189985	0.849321	1
								D_0__Bacteria;D_1__Firmicutes;D_2__Clostridia;D_3__Clostridiales;D_4__Peptococcaceae	1.55763	-0.166562	6.99868	-0.023799	0.981013	1
								D_0__Bacteria;D_1__Proteobacteria;D_2__Gammaproteobacteria;D_3__Coxiellales;D_4__Coxiellaceae	0.106443	-0.166559	9.12402	-0.018255	0.985435	1
								D_0__Bacteria;D_1__Proteobacteria;D_2__Alphaproteobacteria;D_3__Rickettsiales;D_4__Mitochondria	0.823475	-0.166559	9.12402	-0.018255	0.985435	1
								D_0__Bacteria;D_1__Tenericutes;D_2__Mollicutes;D_3__Mycoplasmatales;D_4__Mycoplasmataceae	0.0783615	-0.166559	9.12402	-0.018255	0.985435	1
								D_0__Archaea;D_1__Euryarchaeota;D_2__Methanomicrobia;D_3__Methanosarcinales;D_4__Methanosarcinaceae	0.234548	-0.166559	9.12402	-0.018255	0.985435	1
								D_0__Bacteria;D_1__Tenericutes;D_2__Mollicutes;D_3__Mollicutes RF39;__	13.117	-0.147847	2.91411	-0.0507347	0.959537	1
								D_0__Bacteria;D_1__Patescibacteria;D_2__Saccharimonadia;D_3__Saccharimonadales;D_4__Saccharimonadaceae	533.491	-0.132199	0.896154	-0.147518	0.882723	1
								D_0__Bacteria;D_1__Firmicutes;D_2__Clostridia;D_3__Clostridiales;D_4__Ruminococcaceae	2194.48	-0.105724	0.178371	-0.592724	0.553366	1
								D_0__Bacteria;D_1__Firmicutes;D_2__Negativicutes;D_3__Selenomonadales;D_4__Veillonellaceae	5.74263	-0.0474044	3.51409	-0.0134898	0.989237	1

## Sheet: Table S12 16S Male HK-treated
Table S12. 16S change in taxa abundance in males post-heat-killed L. reuteri treatment relative to pre-treatment. (Whole group DESeq2 method)
Taxa with adjusted p-values (False-positive correction) lower than 0.1 are in bold
Taxa that change in the same direction in the live and HK treated males are shown in blue text (limited to p-value <0.1)
Taxa that change in the opposite direction in the live and HK males are shown in maroon text (limited to p-value <0.1)
Species-level changes (Family-level changes are below)								Species-level changes (Family-level changes are below)									Species-level (Family-level are below)
Positive log2 fold changes are species that increase after treatment	baseMean	log2FoldChange	lfcSE	stat	pvalue	padj		Negative log2 fold changes are species that decrease after treatment	baseMean	log2FoldChange	lfcSE	stat	pvalue	padj			Species counted, but no log2 fold change after treatment	baseMean	log2FoldChange	lfcSE	stat	pvalue	padj
D_0__Bacteria;D_1__Cyanobacteria;D_2__Melainabacteria;D_3__Gastranaerophilales;__;__;__	53.0148	22.3325	2.45352	9.10222	8.85e-20	1.42e-17		D_0__Bacteria;D_1__Firmicutes;D_2__Clostridia;D_3__Clostridiales;D_4__Ruminococcaceae;D_5__Ruminococcaceae UCG-014;D_6__uncultured bacterium	62.9888	-23.6709	2.6635	-8.88712	6.27e-19	5.02e-17			D_0__Archaea;D_1__Euryarchaeota;D_2__Methanomicrobia;D_3__Methanosarcinales;D_4__Methanosarcinaceae;D_5__Methanimicrococcus;D_6__uncultured archaeon	0.262035	0	9.12306	0	1	1
D_0__Bacteria;D_1__Firmicutes;D_2__Clostridia;D_3__Clostridiales;D_4__Ruminococcaceae;D_5__Ruminiclostridium 6;__	37.417	23.4899	4.25351	5.52249	3.34e-08	1.78e-06		D_0__Bacteria;D_1__Firmicutes;D_2__Bacilli;D_3__Lactobacillales;D_4__Lactobacillaceae;D_5__Lactobacillus;D_6__Lactobacillus rodentium	12.2392	-5.53205	3.79845	-1.4564	0.145283	1			D_0__Bacteria;D_1__Bacteroidetes;D_2__Bacteroidia;D_3__Bacteroidales;D_4__Marinifilaceae;__;__	0.220049	0	9.12306	0	1	1
D_0__Bacteria;D_1__Proteobacteria;D_2__Deltaproteobacteria;D_3__Desulfovibrionales;D_4__Desulfovibrionaceae;D_5__Desulfovibrio;D_6__uncultured bacterium	16.5814	21.8158	4.42168	4.93383	8.06e-07	3.23e-05		D_0__Bacteria;D_1__Bacteroidetes;D_2__Bacteroidia;D_3__Bacteroidales;D_4__Rikenellaceae;D_5__Millionella;D_6__Millionella massiliensis	3.79927	-4.88367	4.64292	-1.05185	0.292868	1			D_0__Bacteria;D_1__Bacteroidetes;D_2__Bacteroidia;D_3__Bacteroidales;D_4__Prevotellaceae;D_5__Prevotella 1;D_6__uncultured bacterium	1.27189	0	8.24001	0	1	1
D_0__Bacteria;D_1__Patescibacteria;D_2__Saccharimonadia;D_3__Saccharimonadales;D_4__Saccharimonadaceae;D_5__Candidatus Saccharimonas;D_6__uncultured rumen bacterium	13.957	21.1697	4.4661	4.74008	2.14e-06	6.84e-05		D_0__Bacteria;D_1__Firmicutes;D_2__Clostridia;D_3__Clostridiales;D_4__Family XIII;D_5__Anaerovorax;D_6__uncultured bacterium	0.690452	-3.11732	6.93148	-0.449734	0.652902	1			D_0__Bacteria;D_1__Bacteroidetes;D_2__Bacteroidia;D_3__Bacteroidales;D_4__Rikenellaceae;D_5__Alistipes;D_6__Alistipes obesi	0.0673513	0	9.12306	0	1	1
D_0__Bacteria;D_1__Firmicutes;D_2__Clostridia;D_3__Clostridiales;D_4__Lachnospiraceae;D_5__Lachnospiraceae UCG-001;D_6__metagenome	13.6563	23.6422	5.32311	4.44143	8.94e-06	0.000238302		D_0__Bacteria;D_1__Bacteroidetes;D_2__Bacteroidia;D_3__Bacteroidales;D_4__F082;D_5__uncultured bacterium;D_6__uncultured bacterium	11.2235	-3.05927	3.89144	-0.786152	0.431778	1			D_0__Bacteria;D_1__Firmicutes;D_2__Bacilli;D_3__Lactobacillales;D_4__Lactobacillaceae;D_5__Lactobacillus;__	2.01111	0	8.35477	0	1	1
D_0__Bacteria;D_1__Firmicutes;D_2__Erysipelotrichia;D_3__Erysipelotrichales;D_4__Erysipelotrichaceae;D_5__Ileibacterium;D_6__uncultured bacterium	13.19	21.3941	5.0141	4.26679	1.98e-05	0.00045328		D_0__Bacteria;D_1__Bacteroidetes;D_2__Bacteroidia;D_3__Bacteroidales;D_4__Rikenellaceae;D_5__Alistipes;__	50.6376	-2.92148	2.0235	-1.44377	0.148803	1			D_0__Bacteria;D_1__Firmicutes;D_2__Clostridia;D_3__Clostridiales;D_4__Caldicoprobacteraceae;D_5__Caldicoprobacter;D_6__uncultured bacterium	0.0618387	0	9.12306	0	1	1
D_0__Bacteria;D_1__Firmicutes;D_2__Clostridia;D_3__Clostridiales;D_4__Ruminococcaceae;D_5__uncultured;D_6__uncultured bacterium	5.04169	24.1464	6.16273	3.91813	8.92e-05	0.00178475		D_0__Bacteria;D_1__Firmicutes;D_2__Clostridia;D_3__Clostridiales;D_4__Clostridiales vadinBB60 group;D_5__uncultured Clostridiales bacterium;D_6__uncultured Clostridiales bacterium	0.0815809	-2.90328	9.10878	-0.318734	0.749928	1			D_0__Bacteria;D_1__Firmicutes;D_2__Clostridia;D_3__Clostridiales;D_4__Christensenellaceae;__;__	3.70885	0	9.12306	0	1	1
D_0__Bacteria;D_1__Firmicutes;D_2__Clostridia;D_3__Clostridiales;__;__;__	5.38543	21.5886	7.61368	2.83551	0.00457529	0.0813385		D_0__Bacteria;D_1__Firmicutes;D_2__Clostridia;D_3__Clostridiales;D_4__Ruminococcaceae;D_5__Ruminococcus 1;D_6__uncultured bacterium	43.6331	-2.878	3.17126	-0.907527	0.364128	1			D_0__Bacteria;D_1__Firmicutes;D_2__Clostridia;D_3__Clostridiales;D_4__Family XIII;D_5__Family XIII AD3011 group;D_6__uncultured bacterium	0.778249	0	5.65711	0	1	1
D_0__Bacteria;D_1__Firmicutes;D_2__Clostridia;D_3__Clostridiales;D_4__Ruminococcaceae;D_5__[Eubacterium] coprostanoligenes group;D_6__Clostridiales bacterium 42_27	3.5223	21.1343	8.54617	2.47295	0.0134002	0.214403		D_0__Bacteria;D_1__Bacteroidetes;D_2__Bacteroidia;D_3__Bacteroidales;__;__;__	7.76475	-2.69421	3.91239	-0.688635	0.491053	1			D_0__Bacteria;D_1__Firmicutes;D_2__Clostridia;D_3__Clostridiales;D_4__Lachnospiraceae;D_5__Butyrivibrio;D_6__uncultured bacterium	1.23765	0	9.12306	0	1	1
D_0__Bacteria;D_1__Proteobacteria;D_2__Alphaproteobacteria;D_3__Rhodospirillales;D_4__uncultured;D_5__Alphaproteobacteria bacterium canine oral taxon 081;D_6__Alphaproteobacteria bacterium canine oral taxon 081	9.30057	6.7839	3.35777	2.02036	0.0433462	0.621247		D_0__Bacteria;D_1__Proteobacteria;D_2__Alphaproteobacteria;D_3__Paracaedibacterales;D_4__Paracaedibacteraceae;D_5__uncultured;D_6__uncultured bacterium	10.4304	-2.58544	3.09861	-0.834386	0.404063	1			D_0__Bacteria;D_1__Firmicutes;D_2__Clostridia;D_3__Clostridiales;D_4__Lachnospiraceae;D_5__Tyzzerella 3;D_6__uncultured bacterium	0.120661	0	9.12306	0	1	1
D_0__Bacteria;D_1__Firmicutes;D_2__Clostridia;D_3__Clostridiales;D_4__Ruminococcaceae;D_5__Ruminococcaceae UCG-010;D_6__metagenome	18.8856	5.20596	2.61609	1.98998	0.0465935	0.621247		D_0__Bacteria;D_1__Firmicutes;D_2__Clostridia;D_3__Clostridiales;D_4__Ruminococcaceae;D_5__Ruminococcaceae UCG-010;D_6__uncultured rumen bacterium	43.752	-1.95075	2.06828	-0.943176	0.345591	1			D_0__Bacteria;D_1__Firmicutes;D_2__Clostridia;D_3__Clostridiales;D_4__Lachnospiraceae;D_5__Tyzzerella 3;D_6__uncultured rumen bacterium	0.235499	0	9.12306	0	1	1
D_0__Bacteria;D_1__Firmicutes;D_2__Clostridia;D_3__Clostridiales;D_4__Ruminococcaceae;D_5__Ruminococcus 1;D_6__uncultured Ruminococcus sp.	8.53542	5.89456	6.34099	0.929595	0.352581	1		D_0__Bacteria;D_1__Firmicutes;D_2__Erysipelotrichia;D_3__Erysipelotrichales;D_4__Erysipelotrichaceae;D_5__uncultured;D_6__uncultured bacterium	9.90881	-1.47735	2.28704	-0.645967	0.518301	1			D_0__Bacteria;D_1__Firmicutes;D_2__Clostridia;D_3__Clostridiales;D_4__Lachnospiraceae;D_5__Tyzzerella 3;__	0.332696	0	9.12306	0	1	1
D_0__Bacteria;D_1__Bacteroidetes;D_2__Bacteroidia;D_3__Bacteroidales;D_4__Marinifilaceae;D_5__Odoribacter;__	3.23274	5.68428	7.35761	0.772572	0.439776	1		D_0__Bacteria;D_1__Firmicutes;D_2__Clostridia;D_3__Clostridiales;D_4__Ruminococcaceae;D_5__[Eubacterium] coprostanoligenes group;__	54.0894	-1.45994	3.95866	-0.368796	0.71228	1			D_0__Bacteria;D_1__Firmicutes;D_2__Clostridia;D_3__Clostridiales;D_4__Lachnospiraceae;D_5__[Eubacterium] ruminantium group;__	0.0155243	0	9.12306	0	1	1
D_0__Bacteria;D_1__Firmicutes;D_2__Erysipelotrichia;D_3__Erysipelotrichales;D_4__Erysipelotrichaceae;D_5__Dubosiella;__	9.59805	5.10969	4.10796	1.24385	0.213555	1		D_0__Bacteria;D_1__Firmicutes;D_2__Clostridia;D_3__Clostridiales;D_4__Christensenellaceae;D_5__uncultured;D_6__uncultured bacterium	85.9163	-1.43106	2.69788	-0.530438	0.595808	1			D_0__Bacteria;D_1__Firmicutes;D_2__Clostridia;D_3__Clostridiales;D_4__Peptococcaceae;D_5__Peptococcus;__	0.177769	0	9.12306	0	1	1
D_0__Bacteria;D_1__Cyanobacteria;D_2__Melainabacteria;D_3__Gastranaerophilales;D_4__gut metagenome;D_5__gut metagenome;D_6__gut metagenome	6.55603	4.86706	5.70147	0.85365	0.393299	1		D_0__Bacteria;D_1__Bacteroidetes;D_2__Bacteroidia;D_3__Bacteroidales;D_4__Rikenellaceae;D_5__Rikenellaceae RC9 gut group;D_6__uncultured bacterium	60.2786	-1.19004	1.52882	-0.778403	0.436332	1			D_0__Bacteria;D_1__Firmicutes;D_2__Clostridia;D_3__Clostridiales;D_4__Ruminococcaceae;D_5__Angelakisella;D_6__Angelakisella massiliensis	0.12345	0	9.12306	0	1	1
D_0__Bacteria;D_1__Proteobacteria;D_2__Alphaproteobacteria;D_3__Paracaedibacterales;D_4__Paracaedibacteraceae;D_5__uncultured;__	5.15051	4.38312	4.33745	1.01053	0.312242	1		D_0__Bacteria;D_1__Firmicutes;D_2__Clostridia;D_3__Clostridiales;D_4__Ruminococcaceae;D_5__Ruminococcaceae UCG-010;__	17.168	-1.02349	2.82793	-0.361923	0.71741	1			D_0__Bacteria;D_1__Firmicutes;D_2__Clostridia;D_3__Clostridiales;D_4__Ruminococcaceae;D_5__GCA-900066225;D_6__uncultured bacterium	0.0711763	0	9.12306	0	1	1
D_0__Bacteria;D_1__Firmicutes;D_2__Erysipelotrichia;D_3__Erysipelotrichales;D_4__Erysipelotrichaceae;__;__	6.2934	3.43622	4.42502	0.776544	0.437428	1		D_0__Bacteria;D_1__Bacteroidetes;D_2__Bacteroidia;D_3__Bacteroidales;D_4__Prevotellaceae;D_5__Prevotella 1;__	272.996	-0.878668	1.23928	-0.709017	0.478314	1			D_0__Bacteria;D_1__Firmicutes;D_2__Clostridia;D_3__Clostridiales;D_4__Ruminococcaceae;D_5__Ruminiclostridium 1;D_6__uncultured organism	0.164712	0	9.12306	0	1	1
D_0__Bacteria;D_1__Bacteroidetes;D_2__Bacteroidia;D_3__Bacteroidales;D_4__Muribaculaceae;D_5__gut metagenome;D_6__gut metagenome	16.2295	3.43238	4.65453	0.737428	0.460862	1		D_0__Bacteria;D_1__Firmicutes;D_2__Clostridia;D_3__Clostridiales;D_4__Ruminococcaceae;D_5__[Eubacterium] coprostanoligenes group;D_6__gut metagenome	50.1981	-0.820669	1.79521	-0.457143	0.647568	1			D_0__Bacteria;D_1__Firmicutes;D_2__Clostridia;D_3__Clostridiales;D_4__Ruminococcaceae;D_5__Ruminiclostridium 5;__	0.0717357	0	9.12306	0	1	1
D_0__Bacteria;D_1__Proteobacteria;D_2__Alphaproteobacteria;D_3__Rhodospirillales;D_4__uncultured;D_5__gut metagenome;D_6__gut metagenome	30.086	2.97559	2.21605	1.34274	0.179355	1		D_0__Bacteria;D_1__Firmicutes;D_2__Clostridia;D_3__Clostridiales;D_4__Ruminococcaceae;D_5__Ruminococcaceae UCG-014;__	115.47	-0.660312	2.24151	-0.294583	0.768313	1			D_0__Bacteria;D_1__Firmicutes;D_2__Clostridia;D_3__Clostridiales;D_4__Ruminococcaceae;D_5__Ruminiclostridium;D_6__uncultured organism	0.0218808	0	9.12306	0	1	1
D_0__Bacteria;D_1__Proteobacteria;D_2__Deltaproteobacteria;D_3__Desulfovibrionales;D_4__Desulfovibrionaceae;D_5__Desulfovibrio;__	17.5548	2.45115	3.44682	0.711133	0.477002	1		D_0__Bacteria;D_1__Firmicutes;D_2__Clostridia;D_3__Clostridiales;D_4__Lachnospiraceae;D_5__[Eubacterium] ruminantium group;D_6__uncultured bacterium	74.3843	-0.572877	3.29053	-0.174099	0.861788	1			D_0__Bacteria;D_1__Firmicutes;D_2__Clostridia;D_3__Clostridiales;D_4__Ruminococcaceae;D_5__Ruminococcaceae UCG-005;D_6__uncultured Clostridiales bacterium	0.168829	0	9.12306	0	1	1
D_0__Bacteria;D_1__Firmicutes;D_2__Negativicutes;D_3__Selenomonadales;D_4__Veillonellaceae;__;__	5.20522	2.02113	3.68945	0.547812	0.583821	1		D_0__Bacteria;D_1__Cyanobacteria;D_2__Melainabacteria;D_3__Gastranaerophilales;D_4__uncultured rumen bacterium;D_5__uncultured rumen bacterium;D_6__uncultured rumen bacterium	61.3644	-0.549214	2.60042	-0.211202	0.83273	1			D_0__Bacteria;D_1__Firmicutes;D_2__Clostridia;D_3__Clostridiales;D_4__Ruminococcaceae;D_5__Ruminococcaceae UCG-009;D_6__uncultured rumen bacterium	0.0395223	0	9.12306	0	1	1
D_0__Bacteria;D_1__Firmicutes;D_2__Clostridia;D_3__Clostridiales;D_4__Ruminococcaceae;D_5__Ruminiclostridium;D_6__uncultured bacterium	3.80133	1.65144	7.90908	0.208803	0.834602	1		D_0__Bacteria;D_1__Firmicutes;D_2__Clostridia;D_3__Clostridiales;D_4__Lachnospiraceae;D_5__Lachnospiraceae NK4A136 group;D_6__uncultured bacterium	71.6879	-0.458477	3.16897	-0.144677	0.884966	1			D_0__Bacteria;D_1__Firmicutes;D_2__Clostridia;D_3__Clostridiales;D_4__Ruminococcaceae;D_5__Ruminococcaceae UCG-014;D_6__gut metagenome	0.543469	0	9.12306	0	1	1
D_0__Bacteria;D_1__Firmicutes;D_2__Clostridia;D_3__Clostridiales;D_4__Ruminococcaceae;D_5__Ruminococcaceae UCG-010;D_6__uncultured organism	18.8722	1.52914	3.10758	0.492068	0.622672	1		D_0__Bacteria;D_1__Elusimicrobia;D_2__Elusimicrobia;D_3__Elusimicrobiales;D_4__Elusimicrobiaceae;D_5__Elusimicrobium;D_6__uncultured bacterium	42.9204	-0.361792	2.15186	-0.16813	0.866481	1			D_0__Bacteria;D_1__Firmicutes;D_2__Clostridia;D_3__Clostridiales;D_4__Ruminococcaceae;D_5__Ruminococcaceae UCG-014;D_6__uncultured rumen bacterium	1.12187	0	9.12306	0	1	1
D_0__Bacteria;D_1__Deferribacteres;D_2__Deferribacteres;D_3__Deferribacterales;D_4__Deferribacteraceae;D_5__Mucispirillum;__	6.03502	1.51772	4.03144	0.376471	0.706566	1		D_0__Bacteria;D_1__Firmicutes;D_2__Clostridia;D_3__Clostridiales;D_4__Lachnospiraceae;D_5__Roseburia;__	46.5306	-0.257249	3.79826	-0.0677281	0.946002	1			D_0__Bacteria;D_1__Firmicutes;D_2__Clostridia;D_3__Clostridiales;D_4__Ruminococcaceae;D_5__Ruminococcaceae UCG-014;D_6__unidentified rumen bacterium RFN25	5.00977	0	6.71988	0	1	1
D_0__Bacteria;D_1__Tenericutes;D_2__Mollicutes;D_3__Anaeroplasmatales;D_4__Anaeroplasmataceae;D_5__Anaeroplasma;D_6__uncultured bacterium	336.951	1.14566	1.0566	1.08429	0.278237	1		D_0__Bacteria;D_1__Proteobacteria;D_2__Alphaproteobacteria;D_3__Rhodospirillales;D_4__uncultured;__;__	14.3131	-0.233965	3.92606	-0.0595927	0.95248	1			D_0__Bacteria;D_1__Firmicutes;D_2__Erysipelotrichia;D_3__Erysipelotrichales;D_4__Erysipelotrichaceae;D_5__Erysipelotrichaceae UCG-004;D_6__uncultured bacterium	3.49309	0	4.30763	0	1	1
D_0__Bacteria;D_1__Firmicutes;D_2__Clostridia;D_3__Clostridiales;D_4__Ruminococcaceae;D_5__[Eubacterium] coprostanoligenes group;D_6__uncultured bacterium	47.4917	1.01213	2.67712	0.378066	0.705382	1		D_0__Bacteria;D_1__Firmicutes;D_2__Clostridia;D_3__Clostridiales;D_4__Ruminococcaceae;D_5__Papillibacter;D_6__uncultured bacterium	3.86669	-0.233427	4.34956	-0.0536669	0.957201	1			D_0__Bacteria;D_1__Firmicutes;D_2__Erysipelotrichia;D_3__Erysipelotrichales;D_4__Erysipelotrichaceae;D_5__uncultured;D_6__uncultured Erysipelotrichaceae bacterium	0.279346	0	9.12306	0	1	1
D_0__Bacteria;D_1__Spirochaetes;D_2__Spirochaetia;D_3__Spirochaetales;D_4__Spirochaetaceae;D_5__Treponema 2;D_6__uncultured bacterium	7.30964	0.991615	4.36546	0.22715	0.820307	1		D_0__Bacteria;D_1__Firmicutes;D_2__Clostridia;D_3__Clostridiales;D_4__Ruminococcaceae;D_5__Ruminococcaceae UCG-013;D_6__uncultured Firmicutes bacterium	10.2325	-0.233055	4.73985	-0.0491693	0.960784	1			D_0__Bacteria;D_1__Proteobacteria;D_2__Alphaproteobacteria;D_3__Paracaedibacterales;D_4__Paracaedibacteraceae;D_5__uncultured;D_6__uncultured alpha proteobacterium	0.00889704	0	9.12306	0	1	1
D_0__Bacteria;D_1__Firmicutes;D_2__Erysipelotrichia;D_3__Erysipelotrichales;D_4__Erysipelotrichaceae;D_5__Allobaculum;D_6__gut metagenome	575.644	0.956436	1.04747	0.913088	0.361196	1		D_0__Bacteria;D_1__Spirochaetes;D_2__Spirochaetia;D_3__Spirochaetales;D_4__Spirochaetaceae;__;__	5.67529	-0.232739	5.17084	-0.0450098	0.9641	1			D_0__Bacteria;D_1__Proteobacteria;D_2__Alphaproteobacteria;D_3__Rickettsiales;D_4__uncultured;D_5__uncultured alpha proteobacterium;D_6__uncultured alpha proteobacterium	0.115627	0	9.12306	0	1	1
D_0__Bacteria;D_1__Firmicutes;D_2__Clostridia;D_3__Clostridiales;D_4__Ruminococcaceae;D_5__Ruminococcaceae UCG-014;D_6__unidentified	102.222	0.927176	2.4103	0.384673	0.70048	1		D_0__Bacteria;D_1__Firmicutes;D_2__Clostridia;D_3__Clostridiales;D_4__Ruminococcaceae;D_5__Intestinimonas;__	212.866	-0.232417	1.79019	-0.129828	0.896702	1			D_0__Bacteria;D_1__Proteobacteria;D_2__Deltaproteobacteria;D_3__Desulfovibrionales;D_4__Desulfovibrionaceae;__;__	0.152816	0	9.12306	0	1	1
D_0__Bacteria;D_1__Firmicutes;D_2__Clostridia;D_3__Clostridiales;D_4__Clostridiales vadinBB60 group;D_5__uncultured rumen bacterium;D_6__uncultured rumen bacterium	5.42608	0.914509	4.34752	0.210352	0.833393	1		D_0__Bacteria;D_1__Firmicutes;D_2__Clostridia;D_3__Clostridiales;D_4__Ruminococcaceae;D_5__Ruminococcaceae NK4A214 group;D_6__uncultured bacterium	6.61508	-0.23235	5.90712	-0.0393339	0.968624	1			D_0__Bacteria;D_1__Proteobacteria;D_2__Gammaproteobacteria;D_3__Betaproteobacteriales;D_4__Burkholderiaceae;D_5__Oxalobacter;__	0.723654	0	9.12306	0	1	1
D_0__Bacteria;D_1__Epsilonbacteraeota;D_2__Campylobacteria;D_3__Campylobacterales;D_4__Helicobacteraceae;D_5__Helicobacter;__	68.8969	0.855956	2.15915	0.396431	0.691787	1		D_0__Bacteria;D_1__Bacteroidetes;D_2__Bacteroidia;D_3__Sphingobacteriales;D_4__Sphingobacteriaceae;__;__	3.08971	-0.232237	6.18796	-0.0375305	0.970062	1			D_0__Bacteria;D_1__Proteobacteria;D_2__Gammaproteobacteria;D_3__Betaproteobacteriales;D_4__Burkholderiaceae;D_5__Parasutterella;D_6__Burkholderiales bacterium YL45	1.7707	0	4.30651	0	1	1
D_0__Bacteria;D_1__Bacteroidetes;D_2__Bacteroidia;D_3__Bacteroidales;D_4__Rikenellaceae;D_5__Alistipes;D_6__uncultured bacterium	73.1459	0.826021	1.87908	0.439587	0.660236	1		D_0__Bacteria;D_1__Firmicutes;D_2__Clostridia;D_3__Clostridiales;D_4__Peptococcaceae;D_5__uncultured;D_6__uncultured bacterium	1.50119	-0.232082	6.6495	-0.0349021	0.972158	1			D_0__Bacteria;D_1__Proteobacteria;D_2__Gammaproteobacteria;D_3__Coxiellales;D_4__Coxiellaceae;D_5__Coxiella;D_6__uncultured Coxiellaceae bacterium	0.205725	0	9.12306	0	1	1
D_0__Bacteria;D_1__Firmicutes;D_2__Clostridia;D_3__Clostridiales;D_4__Ruminococcaceae;D_5__Ruminococcaceae UCG-013;__	23.6389	0.789769	2.81633	0.280425	0.779152	1		D_0__Bacteria;D_1__Bacteroidetes;D_2__Bacteroidia;D_3__Bacteroidales;D_4__Rikenellaceae;D_5__Alistipes;D_6__Faecalibacterium prausnitzii	0.462228	-0.231854	7.56162	-0.0306619	0.975539	1			D_0__Bacteria;D_1__Spirochaetes;D_2__Spirochaetia;D_3__Spirochaetales;D_4__Spirochaetaceae;D_5__GWE2-31-10;D_6__Spirochaetes bacterium GWE1_32_154	0.113748	0	9.12306	0	1	1
D_0__Bacteria;D_1__Firmicutes;D_2__Clostridia;D_3__Clostridiales;D_4__Ruminococcaceae;D_5__Fournierella;D_6__uncultured Firmicutes bacterium	19.9445	0.781689	2.90122	0.269435	0.787595	1		D_0__Bacteria;D_1__Firmicutes;D_2__Clostridia;D_3__Clostridiales;D_4__Ruminococcaceae;D_5__Ruminococcaceae UCG-014;D_6__unidentified rumen bacterium 12-124	8.42661	-0.231726	8.26478	-0.0280378	0.977632	1			D_0__Bacteria;D_1__Spirochaetes;D_2__Spirochaetia;D_3__Spirochaetales;D_4__Spirochaetaceae;D_5__Sphaerochaeta;D_6__Spirochaeta sp. canine oral taxon 379	0.983535	0	7.55274	0	1	1
D_0__Bacteria;D_1__Spirochaetes;D_2__Spirochaetia;D_3__Spirochaetales;D_4__Spirochaetaceae;D_5__Treponema 2;__	65.8039	0.755783	1.59778	0.473021	0.636198	1		D_0__Bacteria;D_1__Proteobacteria;D_2__Alphaproteobacteria;D_3__Rickettsiales;D_4__Mitochondria;D_5__uncultured alpha proteobacterium;D_6__uncultured alpha proteobacterium	0.837549	-0.231624	8.99468	-0.0257513	0.979456	1			D_0__Bacteria;D_1__Tenericutes;D_2__Mollicutes;D_3__Anaeroplasmatales;D_4__Anaeroplasmataceae;D_5__Anaeroplasma;__	0.0111768	0	9.12306	0	1	1
D_0__Bacteria;D_1__Bacteroidetes;D_2__Bacteroidia;D_3__Bacteroidales;D_4__p-251-o5;D_5__uncultured bacterium;D_6__uncultured bacterium	161.854	0.740623	1.94425	0.38093	0.703255	1		D_0__Bacteria;D_1__Firmicutes;D_2__Clostridia;D_3__Clostridiales;D_4__Ruminococcaceae;D_5__Ruminococcaceae UCG-013;D_6__uncultured bacterium	0.299457	-0.231619	9.12306	-0.0253883	0.979745	1			D_0__Bacteria;D_1__Tenericutes;D_2__Mollicutes;D_3__Izimaplasmatales;D_4__gut metagenome;D_5__gut metagenome;D_6__gut metagenome	5.77533	0	7.17894	0	1	1
D_0__Bacteria;D_1__Cyanobacteria;D_2__Melainabacteria;D_3__Gastranaerophilales;D_4__uncultured bacterium;D_5__uncultured bacterium;D_6__uncultured bacterium	48.3372	0.685743	1.8927	0.362309	0.717121	1		D_0__Bacteria;D_1__Firmicutes;D_2__Clostridia;D_3__Clostridiales;D_4__Ruminococcaceae;D_5__Ruminiclostridium 5;D_6__uncultured Clostridiales bacterium	0.0443101	-0.23161	9.12306	-0.0253873	0.979746	1			D_0__Bacteria;D_1__Tenericutes;D_2__Mollicutes;D_3__Mollicutes RF39;D_4__gut metagenome;D_5__gut metagenome;D_6__gut metagenome	0.210238	0	9.12306	0	1	1
D_0__Bacteria;D_1__Firmicutes;D_2__Clostridia;D_3__Clostridiales;D_4__Ruminococcaceae;D_5__Ruminococcus 1;D_6__gut metagenome	36.6682	0.595751	3.07665	0.193636	0.846461	1		D_0__Bacteria;D_1__Firmicutes;D_2__Clostridia;D_3__Clostridiales;D_4__Ruminococcaceae;D_5__Ruminococcaceae UCG-009;D_6__uncultured bacterium	0.194197	-0.23161	9.12306	-0.0253873	0.979746	1			D_0__Bacteria;D_1__Tenericutes;D_2__Mollicutes;D_3__Mollicutes RF39;D_4__uncultured bacterium;D_5__uncultured bacterium;D_6__uncultured bacterium	9.0022	0	3.42909	0	1	1
D_0__Bacteria;D_1__Firmicutes;D_2__Clostridia;D_3__Clostridiales;D_4__Ruminococcaceae;D_5__uncultured;__	89.686	0.592545	3.20868	0.18467	0.853488	1		D_0__Bacteria;D_1__Firmicutes;D_2__Clostridia;D_3__Clostridiales;D_4__Ruminococcaceae;D_5__Ruminococcaceae UCG-014;D_6__unidentified rumen bacterium JW32	0.0963945	-0.231609	9.12306	-0.0253872	0.979746	1			D_0__Bacteria;D_1__Tenericutes;D_2__Mollicutes;D_3__Mollicutes RF39;D_4__uncultured rumen bacterium;D_5__uncultured rumen bacterium;D_6__uncultured rumen bacterium	0.700637	0	9.12306	0	1	1
D_0__Bacteria;D_1__Firmicutes;D_2__Clostridia;D_3__Clostridiales;D_4__Lachnospiraceae;D_5__Lachnospiraceae NK4A136 group;D_6__Clostridiales bacterium CIEAF 020	93.534	0.516702	3.58198	0.14425	0.885303	1		D_0__Bacteria;D_1__Proteobacteria;D_2__Alphaproteobacteria;D_3__Rickettsiales;D_4__uncultured;__;__	0.088617	-0.231609	9.12306	-0.0253872	0.979746	1			D_0__Bacteria;D_1__Tenericutes;D_2__Mollicutes;D_3__Mollicutes RF39;D_4__unidentified;D_5__unidentified;D_6__unidentified	0.0916511	0	9.12306	0	1	1
D_0__Bacteria;D_1__Bacteroidetes;D_2__Bacteroidia;D_3__Bacteroidales;D_4__Marinifilaceae;D_5__Odoribacter;D_6__uncultured bacterium	21.0103	0.498423	4.02852	0.123724	0.901534	1		D_0__Bacteria;D_1__Firmicutes;D_2__Erysipelotrichia;D_3__Erysipelotrichales;D_4__Erysipelotrichaceae;D_5__Dubosiella;D_6__Dubosiella newyorkensis	0.714249	-0.231609	9.12306	-0.0253872	0.979746	1			D_0__Bacteria;D_1__Tenericutes;D_2__Mollicutes;D_3__Mycoplasmatales;D_4__Mycoplasmataceae;D_5__Ureaplasma;D_6__gut metagenome	0.0933106	0	9.12306	0	1	1
D_0__Bacteria;D_1__Bacteroidetes;D_2__Bacteroidia;__;__;__;__	125.535	0.414838	1.28805	0.322067	0.747402	1		D_0__Bacteria;D_1__Firmicutes;D_2__Clostridia;D_3__Clostridiales;D_4__Ruminococcaceae;D_5__Ruminiclostridium 9;__	0.350597	-0.231609	9.12306	-0.0253872	0.979746	1			D_0__Bacteria;D_1__Verrucomicrobia;D_2__Verrucomicrobiae;D_3__Opitutales;D_4__Puniceicoccaceae;D_5__uncultured;D_6__metagenome	0.837317	0	6.96619	0	1	1
D_0__Bacteria;D_1__Firmicutes;D_2__Clostridia;D_3__Clostridiales;D_4__Ruminococcaceae;D_5__Ruminococcaceae UCG-010;D_6__uncultured bacterium	24.1097	0.398401	2.03294	0.195974	0.844631	1		D_0__Bacteria;D_1__Firmicutes;D_2__Clostridia;D_3__Clostridiales;D_4__Lachnospiraceae;D_5__Lachnospiraceae NK4A136 group;D_6__uncultured Clostridiales bacterium	0.529313	-0.231609	9.12306	-0.0253872	0.979746	1			D_0__Bacteria;D_1__Verrucomicrobia;D_2__Verrucomicrobiae;D_3__Opitutales;D_4__Puniceicoccaceae;__;__	0.0174428	0	9.12306	0	1	1
D_0__Bacteria;D_1__Firmicutes;D_2__Clostridia;D_3__Clostridiales;D_4__Clostridiales vadinBB60 group;__;__	11.0377	0.279026	4.43623	0.062897	0.949848	1		D_0__Bacteria;D_1__Firmicutes;D_2__Clostridia;D_3__Clostridiales;D_4__Lachnospiraceae;D_5__[Eubacterium] xylanophilum group;__	1.1172	-0.231609	9.12306	-0.0253872	0.979746	1
D_0__Bacteria;D_1__Bacteroidetes;D_2__Bacteroidia;D_3__Bacteroidales;D_4__Prevotellaceae;__;__	265.656	0.24806	1.53243	0.161873	0.871406	1		D_0__Bacteria;D_1__Firmicutes;D_2__Clostridia;D_3__Clostridiales;D_4__Ruminococcaceae;D_5__Oscillibacter;__	1.48341	-0.231609	9.12306	-0.0253872	0.979746	1			Family-level
D_0__Bacteria;D_1__Firmicutes;D_2__Clostridia;D_3__Clostridiales;D_4__Ruminococcaceae;__;__	235.032	0.230597	1.52288	0.151422	0.879643	1		D_0__Bacteria;D_1__Firmicutes;D_2__Clostridia;D_3__Clostridiales;D_4__Ruminococcaceae;D_5__Ruminococcus 1;D_6__bacterium XPD3002	1.96862	-0.231609	9.12306	-0.0253872	0.979746	1			Families counted, but no log2 fold change after treatment	baseMean	log2FoldChange	lfcSE	stat	pvalue	padj
D_0__Bacteria;D_1__Firmicutes;D_2__Clostridia;D_3__Clostridiales;D_4__Christensenellaceae;D_5__uncultured;__	47.5377	0.217877	4.67623	0.0465925	0.962838	1		D_0__Bacteria;D_1__Firmicutes;D_2__Clostridia;D_3__Clostridiales;D_4__Lachnospiraceae;D_5__Butyrivibrio;__	2.66008	-0.231609	9.12306	-0.0253872	0.979746	1			D_0__Archaea;D_1__Euryarchaeota;D_2__Methanomicrobia;D_3__Methanosarcinales;D_4__Methanosarcinaceae	0.234548	0	9.12362	0	1	1
D_0__Bacteria;D_1__Proteobacteria;D_2__Alphaproteobacteria;D_3__Rickettsiales;D_4__uncultured;D_5__uncultured rumen bacterium;D_6__uncultured rumen bacterium	9.58515	0.213634	2.83566	0.0753384	0.939945	1		D_0__Bacteria;D_1__Firmicutes;D_2__Clostridia;D_3__Clostridiales;D_4__Lachnospiraceae;D_5__[Eubacterium] xylanophilum group;D_6__uncultured bacterium	2.65206	-0.231609	9.12306	-0.0253872	0.979746	1			D_0__Bacteria;D_1__Firmicutes;D_2__Clostridia;D_3__Clostridiales;D_4__Caldicoprobacteraceae	0.0413983	0	9.12362	0	1	1
D_0__Bacteria;D_1__Bacteroidetes;D_2__Bacteroidia;D_3__Bacteroidales;D_4__Rs-E47 termite group;D_5__uncultured bacterium;D_6__uncultured bacterium	48.6403	0.210981	1.86457	0.113153	0.90991	1		D_0__Bacteria;D_1__Firmicutes;D_2__Clostridia;D_3__Clostridiales;D_4__Ruminococcaceae;D_5__Ruminococcus 1;D_6__uncultured rumen bacterium	105.794	-0.221674	3.10887	-0.0713037	0.943156	1			D_0__Bacteria;D_1__Proteobacteria;D_2__Gammaproteobacteria;D_3__Betaproteobacteriales;D_4__Burkholderiaceae	2.42806	0	3.92204	0	1	1
D_0__Bacteria;D_1__Bacteroidetes;D_2__Bacteroidia;D_3__Bacteroidales;D_4__Prevotellaceae;D_5__Prevotellaceae Ga6A1 group;D_6__uncultured bacterium	336.482	0.180502	0.794	0.227333	0.820165	1		D_0__Bacteria;D_1__Patescibacteria;D_2__Saccharimonadia;D_3__Saccharimonadales;D_4__Saccharimonadaceae;D_5__Candidatus Saccharimonas;D_6__uncultured bacterium	541.28	-0.184211	0.965556	-0.190782	0.848696	1			D_0__Bacteria;D_1__Proteobacteria;D_2__Gammaproteobacteria;D_3__Coxiellales;D_4__Coxiellaceae	0.202017	0	9.12362	0	1	1
D_0__Bacteria;D_1__Bacteroidetes;D_2__Bacteroidia;D_3__Bacteroidales;D_4__Prevotellaceae;D_5__Prevotellaceae UCG-001;D_6__bacterium P3	125.308	0.17151	2.09254	0.0819629	0.934676	1		D_0__Bacteria;D_1__Bacteroidetes;D_2__Bacteroidia;D_3__Bacteroidales;D_4__Prevotellaceae;D_5__Prevotellaceae UCG-001;__	9.05401	-0.179486	5.56742	-0.0322386	0.974282	1			D_0__Bacteria;D_1__Tenericutes;D_2__Mollicutes;D_3__Izimaplasmatales;D_4__gut metagenome	4.17802	0	7.78442	0	1	1
D_0__Bacteria;D_1__Firmicutes;D_2__Clostridia;D_3__Clostridiales;D_4__Ruminococcaceae;D_5__Oscillibacter;D_6__Oscillibacter sp. 1-3	23.6454	0.155423	5.72227	0.027161	0.978331	1		D_0__Bacteria;D_1__Tenericutes;D_2__Mollicutes;D_3__Mollicutes RF39;__;__;__	13.4337	-0.152804	3.07589	-0.049678	0.960379	1			D_0__Bacteria;D_1__Tenericutes;D_2__Mollicutes;D_3__Mollicutes RF39;D_4__gut metagenome	0.198227	0	9.12362	0	1	1
D_0__Bacteria;D_1__Bacteroidetes;D_2__Bacteroidia;D_3__Bacteroidales;D_4__Muribaculaceae;D_5__uncultured organism;D_6__uncultured organism	215.961	0.0981741	1.73884	0.0564596	0.954976	1		D_0__Bacteria;D_1__Firmicutes;D_2__Clostridia;D_3__Clostridiales;D_4__Lachnospiraceae;D_5__Lachnospiraceae NK4A136 group;__	174.255	-0.142155	2.11016	-0.0673669	0.94629	1			D_0__Bacteria;D_1__Tenericutes;D_2__Mollicutes;D_3__Mollicutes RF39;D_4__uncultured bacterium	8.73279	0	3.39622	0	1	1
D_0__Bacteria;D_1__Bacteroidetes;D_2__Bacteroidia;D_3__Bacteroidales;D_4__Prevotellaceae;D_5__Prevotellaceae UCG-003;D_6__uncultured Bacteroidales bacterium	117.059	0.0616719	0.644127	0.095745	0.923723	1		D_0__Bacteria;D_1__Bacteroidetes;D_2__Bacteroidia;D_3__Bacteroidales;D_4__Muribaculaceae;__;__	303.11	-0.140943	0.949141	-0.148495	0.881952	1			D_0__Bacteria;D_1__Tenericutes;D_2__Mollicutes;D_3__Mollicutes RF39;D_4__uncultured rumen bacterium	0.729397	0	9.12362	0	1	1
D_0__Bacteria;D_1__Firmicutes;D_2__Clostridia;D_3__Clostridiales;D_4__Lachnospiraceae;__;__	1384.9	0.0563736	0.583049	0.0966876	0.922974	1		D_0__Bacteria;D_1__Firmicutes;D_2__Clostridia;D_3__Clostridiales;D_4__Lachnospiraceae;D_5__Coprococcus 2;D_6__uncultured bacterium	38.19	-0.128659	4.20528	-0.0305946	0.975593	1			D_0__Bacteria;D_1__Tenericutes;D_2__Mollicutes;D_3__Mollicutes RF39;D_4__unidentified	0.0860594	0	9.12362	0	1	1
D_0__Bacteria;D_1__Epsilonbacteraeota;D_2__Campylobacteria;D_3__Campylobacterales;D_4__Helicobacteraceae;D_5__Helicobacter;D_6__unidentified	39.0131	0.0467114	3.03227	0.0154047	0.987709	1		D_0__Bacteria;D_1__Firmicutes;D_2__Clostridia;D_3__Clostridiales;D_4__Ruminococcaceae;D_5__Ruminiclostridium 6;D_6__uncultured bacterium	265.984	-0.105775	1.32483	-0.07984	0.936364	1			D_0__Bacteria;D_1__Tenericutes;D_2__Mollicutes;D_3__Mycoplasmatales;D_4__Mycoplasmataceae	0.197957	0	9.12362	0	1	1
D_0__Bacteria;D_1__Firmicutes;D_2__Clostridia;D_3__Clostridiales;D_4__Clostridiales vadinBB60 group;D_5__uncultured bacterium;D_6__uncultured bacterium	238.996	0.00467063	1.0321	0.00452537	0.996389	1		D_0__Bacteria;D_1__Firmicutes;D_2__Clostridia;D_3__Clostridiales;D_4__Lachnospiraceae;D_5__uncultured;D_6__uncultured bacterium	101.951	-0.0872757	2.73827	-0.0318726	0.974574	1			D_0__Bacteria;D_1__Verrucomicrobia;D_2__Verrucomicrobiae;D_3__Opitutales;D_4__Puniceicoccaceae	0.877464	0	6.95574	0	1	1
								D_0__Bacteria;D_1__Firmicutes;D_2__Clostridia;D_3__Clostridiales;D_4__Ruminococcaceae;D_5__Ruminococcus 1;__	573.421	-0.0464785	0.91112	-0.0510125	0.959316	1
Family-level changes								D_0__Bacteria;D_1__Firmicutes;D_2__Clostridia;D_3__Clostridiales;D_4__Ruminococcaceae;D_5__Ruminococcaceae UCG-014;D_6__uncultured Ruminococcaceae bacterium	12.437	-0.0141736	6.75097	-0.00209948	0.998325	1
Positive log2 fold changes are families that increase after treatment	baseMean	log2FoldChange	lfcSE	stat	pvalue	padj		D_0__Bacteria;D_1__Bacteroidetes;D_2__Bacteroidia;D_3__Bacteroidales;D_4__Muribaculaceae;D_5__uncultured bacterium;D_6__uncultured bacterium	5957.84	-7.88e-15	0.00946347	-8.33e-13	1	1
D_0__Bacteria;D_1__Cyanobacteria;D_2__Melainabacteria;D_3__Gastranaerophilales;__	53.534	23.0481	2.41027	9.56248	1.15e-21	5.4e-20
D_0__Bacteria;D_1__Cyanobacteria;D_2__Melainabacteria;D_3__Gastranaerophilales;D_4__gut metagenome	6.2334	4.93152	5.73183	0.860374	0.389583	1		Family-level changes
D_0__Bacteria;D_1__Proteobacteria;D_2__Deltaproteobacteria;D_3__Desulfovibrionales;D_4__Desulfovibrionaceae	29.1137	3.07498	2.63494	1.167	0.243209	1		Negative log2 fold changes are families that decrease after treatment	baseMean	log2FoldChange	lfcSE	stat	pvalue	padj
D_0__Bacteria;D_1__Firmicutes;D_2__Negativicutes;D_3__Selenomonadales;D_4__Veillonellaceae	4.49186	2.29441	3.62819	0.632384	0.527136	1		D_0__Bacteria;D_1__Firmicutes;D_2__Bacilli;D_3__Lactobacillales;D_4__Lactobacillaceae	20.494	-21.6547	3.3294	-6.50408	7.82e-11	1.84e-09
D_0__Bacteria;D_1__Proteobacteria;D_2__Alphaproteobacteria;D_3__Rickettsiales;D_4__uncultured	10.2324	1.11987	2.66573	0.420099	0.674413	1		D_0__Bacteria;D_1__Firmicutes;D_2__Clostridia;D_3__Clostridiales;D_4__Family XIII	1.45568	-3.07675	3.99136	-0.770853	0.440794	1
D_0__Bacteria;D_1__Bacteroidetes;D_2__Bacteroidia;D_3__Bacteroidales;D_4__p-251-o5	151.275	0.943851	1.88238	0.501414	0.61608	1		D_0__Bacteria;D_1__Bacteroidetes;D_2__Bacteroidia;D_3__Bacteroidales;__	8.06884	-3.01816	3.91266	-0.771382	0.44048	1
D_0__Bacteria;D_1__Deferribacteres;D_2__Deferribacteres;D_3__Deferribacterales;D_4__Deferribacteraceae	4.64875	0.797117	3.94284	0.202168	0.839785	1		D_0__Bacteria;D_1__Bacteroidetes;D_2__Bacteroidia;D_3__Bacteroidales;D_4__F082	10.1403	-2.89222	3.8347	-0.754224	0.450715	1
D_0__Bacteria;D_1__Tenericutes;D_2__Mollicutes;D_3__Anaeroplasmatales;D_4__Anaeroplasmataceae	306.12	0.772351	0.992918	0.77786	0.436652	1		D_0__Bacteria;D_1__Firmicutes;D_2__Clostridia;D_3__Clostridiales;D_4__Christensenellaceae	145.589	-1.13302	2.04392	-0.554334	0.57935	1
D_0__Bacteria;D_1__Cyanobacteria;D_2__Melainabacteria;D_3__Gastranaerophilales;D_4__uncultured bacterium	46.8035	0.75237	1.84966	0.406762	0.684183	1		D_0__Bacteria;D_1__Bacteroidetes;D_2__Bacteroidia;D_3__Bacteroidales;D_4__Rikenellaceae	181.082	-0.876416	0.864588	-1.01368	0.310736	1
D_0__Bacteria;D_1__Spirochaetes;D_2__Spirochaetia;D_3__Spirochaetales;D_4__Spirochaetaceae	75.8485	0.742396	1.47724	0.502557	0.615275	1		D_0__Bacteria;D_1__Cyanobacteria;D_2__Melainabacteria;D_3__Gastranaerophilales;D_4__uncultured rumen bacterium	58.7093	-0.657673	2.53352	-0.259588	0.795182	1
D_0__Bacteria;D_1__Firmicutes;D_2__Erysipelotrichia;D_3__Erysipelotrichales;D_4__Erysipelotrichaceae	667.458	0.613882	0.905915	0.677637	0.498002	1		D_0__Bacteria;D_1__Elusimicrobia;D_2__Elusimicrobia;D_3__Elusimicrobiales;D_4__Elusimicrobiaceae	43.4395	-0.610825	2.11798	-0.2884	0.773041	1
D_0__Bacteria;D_1__Proteobacteria;D_2__Alphaproteobacteria;D_3__Rhodospirillales;D_4__uncultured	52.7423	0.353108	1.64299	0.214918	0.829831	1		D_0__Bacteria;D_1__Proteobacteria;D_2__Alphaproteobacteria;D_3__Paracaedibacterales;D_4__Paracaedibacteraceae	14.3739	-0.607127	2.08184	-0.29163	0.770569	1
D_0__Bacteria;D_1__Epsilonbacteraeota;D_2__Campylobacteria;D_3__Campylobacterales;D_4__Helicobacteraceae	96.2402	0.16234	1.18822	0.136625	0.891327	1		D_0__Bacteria;D_1__Tenericutes;D_2__Mollicutes;D_3__Mollicutes RF39;__	13.117	-0.550018	3.03324	-0.18133	0.856108	1
D_0__Bacteria;D_1__Bacteroidetes;D_2__Bacteroidia;D_3__Bacteroidales;D_4__Prevotellaceae	1092.31	0.12535	0.376467	0.332964	0.739161	1		D_0__Bacteria;D_1__Bacteroidetes;D_2__Bacteroidia;D_3__Bacteroidales;D_4__Rs-E47 termite group	40.9418	-0.251835	1.78459	-0.141116	0.887778	1
D_0__Bacteria;D_1__Bacteroidetes;D_2__Bacteroidia;D_3__Bacteroidales;D_4__Muribaculaceae	6672.18	0.11682	0.172867	0.675783	0.499179	1		D_0__Bacteria;D_1__Firmicutes;D_2__Clostridia;D_3__Clostridiales;D_4__Lachnospiraceae	1861.13	-0.195586	0.436981	-0.447585	0.654452	1
D_0__Bacteria;D_1__Bacteroidetes;D_2__Bacteroidia;__;__	107.506	0.0936321	1.21984	0.0767579	0.938816	1		D_0__Bacteria;D_1__Bacteroidetes;D_2__Bacteroidia;D_3__Sphingobacteriales;D_4__Sphingobacteriaceae	2.93796	-0.175437	6.37746	-0.0275089	0.978054	1
								D_0__Bacteria;D_1__Firmicutes;D_2__Clostridia;D_3__Clostridiales;D_4__Peptococcaceae	1.59664	-0.1754	6.59375	-0.0266009	0.978778	1
								D_0__Bacteria;D_1__Firmicutes;D_2__Clostridia;D_3__Clostridiales;__	6.6159	-0.17522	7.84834	-0.0223257	0.982188	1
								D_0__Bacteria;D_1__Proteobacteria;D_2__Alphaproteobacteria;D_3__Rickettsiales;D_4__Mitochondria	0.711233	-0.175126	9.12362	-0.0191948	0.984686	1
								D_0__Bacteria;D_1__Patescibacteria;D_2__Saccharimonadia;D_3__Saccharimonadales;D_4__Saccharimonadaceae	533.491	-0.169709	0.899103	-0.188754	0.850286	1
								D_0__Bacteria;D_1__Bacteroidetes;D_2__Bacteroidia;D_3__Bacteroidales;D_4__Marinifilaceae	24.7004	-0.116612	3.20513	-0.0363829	0.970977	1
								D_0__Bacteria;D_1__Firmicutes;D_2__Clostridia;D_3__Clostridiales;D_4__Ruminococcaceae	2194.48	-0.0225885	0.176502	-0.127979	0.898166	1
								D_0__Bacteria;D_1__Firmicutes;D_2__Clostridia;D_3__Clostridiales;D_4__Clostridiales vadinBB60 group	238.301	-0.0131862	0.93087	-0.0141654	0.988698	1

[truncated: 9 more sheets: TableS13_16S_VBV_log2fc_Species, TableS14_16S_VBV_log2fc_Family, TableS15_16S_F_post_HK_vs_live, TableS16_16S_M_post_live_vs_HK, TableS17_WGS_female_live_treat, TableS18_WGS_female_HK_treat, TableS19_WGS_F_live_VBV_log2fc, TableS20_WGS_F_HK_VBV_log2fc, TableS21_WGS_F_post_HK_vs_live]
